# Supplementary material for: Video captioning based on vision transformer and reinforcement learning
Source: PeerJ Comput Sci. 2022 Mar 16;8:e916. doi: 10.7717/peerj-cs.916 (PMC9044334; doi:10.7717/peerj-cs.916)
Supplement: Supplemental Information 2 [file peerj-cs-08-916-s002.vsdx › visio/pages/page1.xml]

<?xml version='1.0' encoding='utf-8' ?>
<PageContents xmlns='http://schemas.microsoft.com/office/visio/2012/main' xmlns:r='http://schemas.openxmlformats.org/officeDocument/2006/relationships' xml:space='preserve'><Shapes><Shape ID='56' Type='Shape' Master='4'><Cell N='PinX' V='1.890966800460284'/><Cell N='PinY' V='5.728346517779458'/><Cell N='Width' V='0.2338145219281334'/><Cell N='Height' V='3.582677051015708'/><Cell N='LocPinX' V='0.1169072609640667' F='Inh'/><Cell N='LocPinY' V='1.791338525507854' F='Inh'/><Cell N='ObjType' V='1'/><Cell N='SketchEnabled' V='0'/><Cell N='FillForegnd' V='#d7e3bf' F='THEMEGUARD(MSOTINT(THEMEVAL("AccentColor2"),60))'/><Cell N='FillBkgnd' V='#e2ebd1' F='THEMEGUARD(SHADE(FillForegnd,LUMDIFF(THEMEVAL("FillColor"),THEMEVAL("FillColor2"))))'/><Cell N='FillGradientEnabled' V='0'/><Section N='Connection'><Row T='Connection' IX='0'><Cell N='X' V='0.1169072609640667' F='Inh'/></Row><Row T='Connection' IX='1'><Cell N='X' V='0.2338145219281334' F='Inh'/><Cell N='Y' V='1.791338525507854' F='Inh'/></Row><Row T='Connection' IX='2'><Cell N='X' V='0.1169072609640667' F='Inh'/><Cell N='Y' V='3.582677051015708' F='Inh'/></Row><Row T='Connection' IX='3'><Cell N='Y' V='1.791338525507854' F='Inh'/></Row><Row T='Connection' IX='4'><Cell N='X' V='0.1169072609640667' F='Inh'/><Cell N='Y' V='1.791338525507854' F='Inh'/></Row></Section><Section N='Character'><Row IX='0'><Cell N='Font' V='Times New Roman'/><Cell N='Color' V='0'/><Cell N='Style' V='0'/><Cell N='Size' V='0.1944444444444445' U='PT'/><Cell N='AsianFont' V='SimSun'/><Cell N='ComplexScriptFont' V='Times New Roman'/></Row></Section><Section N='Geometry' IX='0'><Row T='LineTo' IX='2'><Cell N='X' V='0.2338145219281334' F='Inh'/></Row><Row T='LineTo' IX='3'><Cell N='X' V='0.2338145219281334' F='Inh'/><Cell N='Y' V='3.582677051015708' F='Inh'/></Row><Row T='LineTo' IX='4'><Cell N='Y' V='3.582677051015708' F='Inh'/></Row></Section><Text><cp IX='0'/></Text></Shape><Shape ID='62' Type='Shape' LineStyle='1' FillStyle='1' TextStyle='8'><Cell N='PinX' V='1.888560857486291'/><Cell N='PinY' V='5.753499645001191'/><Cell N='Width' V='0.2338145219281284'/><Cell N='Height' V='1.388888888888889'/><Cell N='LocPinX' V='0.1169072609640642' F='Width*0.5'/><Cell N='LocPinY' V='0.6944444444444446' F='Height*0.5'/><Cell N='Angle' V='3.1415926535898'/><Cell N='FlipX' V='0'/><Cell N='FlipY' V='0'/><Cell N='ResizeMode' V='0'/><Cell N='EventDblClick' V='0' F='OPENTEXTWIN()'/><Cell N='TextDirection' V='1'/><Cell N='LinePattern' V='0' F='THEMEGUARD(0)'/><Cell N='FillPattern' V='0' F='THEMEGUARD(0)'/><Cell N='ShdwPattern' V='0' F='THEMEGUARD(0)'/><Cell N='LineGradientEnabled' V='0' F='THEMEGUARD(FALSE)'/><Cell N='FillGradientEnabled' V='0' F='THEMEGUARD(FALSE)'/><Cell N='QuickStyleVariation' V='3'/><Section N='Character'><Row IX='0'><Cell N='Font' V='Times New Roman'/><Cell N='Size' V='0.1666666666666667' U='PT'/><Cell N='ComplexScriptFont' V='Times New Roman'/></Row></Section><Section N='Geometry' IX='0'><Cell N='NoFill' V='0'/><Cell N='NoLine' V='0'/><Cell N='NoShow' V='0'/><Cell N='NoSnap' V='0'/><Cell N='NoQuickDrag' V='0'/><Row T='RelMoveTo' IX='1'><Cell N='X' V='0'/><Cell N='Y' V='0'/></Row><Row T='RelLineTo' IX='2'><Cell N='X' V='1'/><Cell N='Y' V='0'/></Row><Row T='RelLineTo' IX='3'><Cell N='X' V='1'/><Cell N='Y' V='1'/></Row><Row T='RelLineTo' IX='4'><Cell N='X' V='0'/><Cell N='Y' V='1'/></Row><Row T='RelLineTo' IX='5'><Cell N='X' V='0'/><Cell N='Y' V='0'/></Row></Section><Text><cp IX='0'/>Feature embeding
</Text></Shape><Shape ID='67' NameU='Dynamic connector.67' Name='动态连接线.67' Type='Shape' Master='5'><Cell N='PinX' V='2.273622084439254' F='Inh'/><Cell N='PinY' V='5.604993642566684' F='Inh'/><Cell N='Width' V='0.5314960460298077' F='GUARD(EndX-BeginX)'/><Cell N='Height' V='-0.2467057504255479' F='GUARD(EndY-BeginY)'/><Cell N='LocPinX' V='0.2657480230149028' F='Inh'/><Cell N='LocPinY' V='-0.1233528752127739' F='Inh'/><Cell N='BeginX' V='2.007874061424351' F='PAR(PNT(Sheet.56!Connections.X2,Sheet.56!Connections.Y2))'/><Cell N='BeginY' V='5.728346517779458' F='PAR(PNT(Sheet.56!Connections.X2,Sheet.56!Connections.Y2))'/><Cell N='EndX' V='2.539370107454158'/><Cell N='EndY' V='5.48164076735391'/><Cell N='LayerMember' V='0'/><Cell N='BegTrigger' V='2' F='_XFTRIGGER(Sheet.56!EventXFMod)'/><Cell N='EndTrigger' V='1' F='_XFTRIGGER(EventXFMod)'/><Cell N='ConFixedCode' V='3'/><Cell N='TxtPinX' V='0.2952755811276671' F='Inh'/><Cell N='TxtPinY' V='-0.09382531710001006' F='Inh'/><Cell N='TxtWidth' V='0.625' U='PT' F='Inh'/><Cell N='TxtHeight' V='0.2611111111111111' F='Inh'/><Cell N='TxtLocPinX' V='0.3125' U='PT' F='Inh'/><Cell N='TxtLocPinY' V='0.1305555555555555' F='Inh'/><Section N='Control'><Row N='TextPosition'><Cell N='X' V='0.295275581127668'/><Cell N='Y' V='-0.09382531710000966'/><Cell N='XDyn' V='0.2952755811276671' F='Inh'/><Cell N='YDyn' V='-0.09382531710001006' F='Inh'/></Row></Section><Section N='Character'><Row IX='0'><Cell N='Font' V='Times New Roman'/><Cell N='Size' V='0.125' U='PT'/><Cell N='ComplexScriptFont' V='Times New Roman'/></Row></Section><Section N='Geometry' IX='0'><Row T='LineTo' IX='2'><Cell N='X' V='0.2952755811276684'/><Cell N='Y' V='0'/></Row><Row T='LineTo' IX='3'><Cell N='X' V='0.2952755811276684'/><Cell N='Y' V='-0.2467057504255479'/></Row><Row T='LineTo' IX='4'><Cell N='X' V='0.5314960460298077'/><Cell N='Y' V='-0.2467057504255479'/></Row></Section></Shape><Shape ID='70' Type='Shape' Master='5'><Cell N='PinX' V='2.277066968213719' F='Inh'/><Cell N='PinY' V='6.565281715883576' F='Inh'/><Cell N='Width' V='0.5383858135787363' F='GUARD(EndX-BeginX)'/><Cell N='Height' V='1.673870396208237' F='GUARD(EndY-BeginY)'/><Cell N='LocPinX' V='0.2691929067893679' F='Inh'/><Cell N='LocPinY' V='0.8369351981041175' F='Inh'/><Cell N='BeginX' V='2.007874061424351' F='PAR(PNT(Sheet.56!Connections.X2,Sheet.56!Connections.Y2))'/><Cell N='BeginY' V='5.728346517779458' F='PAR(PNT(Sheet.56!Connections.X2,Sheet.56!Connections.Y2))'/><Cell N='EndX' V='2.546259875003087'/><Cell N='EndY' V='7.402216913987695'/><Cell N='LayerMember' V='0'/><Cell N='BegTrigger' V='2' F='_XFTRIGGER(Sheet.56!EventXFMod)'/><Cell N='EndTrigger' V='1' F='_XFTRIGGER(EventXFMod)'/><Cell N='TxtPinX' V='0.2952755905511809' F='Inh'/><Cell N='TxtPinY' V='0.8108525143423031' F='Inh'/><Cell N='TxtWidth' V='0.625' U='PT' F='Inh'/><Cell N='TxtHeight' V='0.2611111111111111' F='Inh'/><Cell N='TxtLocPinX' V='0.3125' U='PT' F='Inh'/><Cell N='TxtLocPinY' V='0.1305555555555555' F='Inh'/><Section N='Control'><Row N='TextPosition'><Cell N='X' V='0.2952755905511809'/><Cell N='Y' V='0.8108525143423027'/><Cell N='XDyn' V='0.2952755905511809' F='Inh'/><Cell N='YDyn' V='0.8108525143423031' F='Inh'/></Row></Section><Section N='Character'><Row IX='0'><Cell N='Font' V='Times New Roman'/><Cell N='Size' V='0.125' U='PT'/><Cell N='ComplexScriptFont' V='Times New Roman'/></Row></Section><Section N='Geometry' IX='0'><Row T='LineTo' IX='2'><Cell N='X' V='0.2952755905511806'/><Cell N='Y' V='0'/></Row><Row T='LineTo' IX='3'><Cell N='X' V='0.2952755905511806'/><Cell N='Y' V='1.673870396208236'/></Row><Row T='LineTo' IX='4'><Cell N='X' V='0.5383858135787358'/><Cell N='Y' V='1.673870396208236'/></Row></Section></Shape><Shape ID='71' Type='Shape' Master='5'><Cell N='PinX' V='2.273622084439253' F='Inh'/><Cell N='PinY' V='4.887132494641848' F='Inh'/><Cell N='Width' V='0.5314960460298042' F='GUARD(EndX-BeginX)'/><Cell N='Height' V='-1.68242804627522' F='GUARD(EndY-BeginY)'/><Cell N='LocPinX' V='0.2657480230149019' F='Inh'/><Cell N='LocPinY' V='-0.84121402313761' F='Inh'/><Cell N='BeginX' V='2.007874061424351' F='PAR(PNT(Sheet.56!Connections.X2,Sheet.56!Connections.Y2))'/><Cell N='BeginY' V='5.728346517779458' F='PAR(PNT(Sheet.56!Connections.X2,Sheet.56!Connections.Y2))'/><Cell N='EndX' V='2.539370107454155'/><Cell N='EndY' V='4.045918471504238'/><Cell N='LayerMember' V='0'/><Cell N='BegTrigger' V='2' F='_XFTRIGGER(Sheet.56!EventXFMod)'/><Cell N='EndTrigger' V='1' F='_XFTRIGGER(EventXFMod)'/><Cell N='ConFixedCode' V='3'/><Cell N='TxtPinX' V='0.2952755811276679' F='Inh'/><Cell N='TxtPinY' V='-0.8116864650248464' F='Inh'/><Cell N='TxtWidth' V='0.625' U='PT' F='Inh'/><Cell N='TxtHeight' V='0.2611111111111111' F='Inh'/><Cell N='TxtLocPinX' V='0.3125' U='PT' F='Inh'/><Cell N='TxtLocPinY' V='0.1305555555555555' F='Inh'/><Section N='Control'><Row N='TextPosition'><Cell N='X' V='0.2952755811276679'/><Cell N='Y' V='-0.8116864650248464'/><Cell N='XDyn' V='0.2952755811276679' F='Inh'/><Cell N='YDyn' V='-0.8116864650248464' F='Inh'/></Row></Section><Section N='Character'><Row IX='0'><Cell N='Font' V='Times New Roman'/><Cell N='Size' V='0.125' U='PT'/><Cell N='ComplexScriptFont' V='Times New Roman'/></Row></Section><Section N='Geometry' IX='0'><Row T='LineTo' IX='2'><Cell N='X' V='0.2952755811276666'/><Cell N='Y' V='0'/></Row><Row T='LineTo' IX='3'><Cell N='X' V='0.2952755811276666'/><Cell N='Y' V='-1.682428046275221'/></Row><Row T='LineTo' IX='4'><Cell N='X' V='0.5314960460298033'/><Cell N='Y' V='-1.682428046275221'/></Row></Section></Shape><Shape ID='74' NameU='Dynamic connector.74' Name='动态连接线.74' Type='Shape' Master='5'><Cell N='PinX' V='2.273622084439253' F='Inh'/><Cell N='PinY' V='6.329061582481963' F='Inh'/><Cell N='Width' V='0.5314960460298042' F='GUARD(EndX-BeginX)'/><Cell N='Height' V='1.20143012940501' F='GUARD(EndY-BeginY)'/><Cell N='LocPinX' V='0.2657480230149019' F='Inh'/><Cell N='LocPinY' V='0.6007150647025048' F='Inh'/><Cell N='BeginX' V='2.007874061424351' F='PAR(PNT(Sheet.56!Connections.X2,Sheet.56!Connections.Y2))'/><Cell N='BeginY' V='5.728346517779458' F='PAR(PNT(Sheet.56!Connections.X2,Sheet.56!Connections.Y2))'/><Cell N='EndX' V='2.539370107454155'/><Cell N='EndY' V='6.929776647184467'/><Cell N='LayerMember' V='0'/><Cell N='BegTrigger' V='2' F='_XFTRIGGER(Sheet.56!EventXFMod)'/><Cell N='EndTrigger' V='1' F='_XFTRIGGER(EventXFMod)'/><Cell N='ConFixedCode' V='3'/><Cell N='TxtPinX' V='0.2952755811276684' F='Inh'/><Cell N='TxtPinY' V='0.5711875065897375' F='Inh'/><Cell N='TxtWidth' V='0.625' U='PT' F='Inh'/><Cell N='TxtHeight' V='0.2611111111111111' F='Inh'/><Cell N='TxtLocPinX' V='0.3125' U='PT' F='Inh'/><Cell N='TxtLocPinY' V='0.1305555555555555' F='Inh'/><Section N='Control'><Row N='TextPosition'><Cell N='X' V='0.2952755811276684'/><Cell N='Y' V='0.5711875065897373'/><Cell N='XDyn' V='0.2952755811276684' F='Inh'/><Cell N='YDyn' V='0.5711875065897375' F='Inh'/></Row></Section><Section N='Character'><Row IX='0'><Cell N='Font' V='Times New Roman'/><Cell N='Size' V='0.125' U='PT'/><Cell N='ComplexScriptFont' V='Times New Roman'/></Row></Section><Section N='Geometry' IX='0'><Row T='LineTo' IX='2'><Cell N='X' V='0.2952755811276675'/><Cell N='Y' V='0'/></Row><Row T='LineTo' IX='3'><Cell N='X' V='0.2952755811276675'/><Cell N='Y' V='1.20143012940501'/></Row><Row T='LineTo' IX='4'><Cell N='X' V='0.5314960460298015'/><Cell N='Y' V='1.20143012940501'/></Row></Section></Shape><Shape ID='75' NameU='Dynamic connector.75' Name='动态连接线.75' Type='Shape' Master='5'><Cell N='PinX' V='2.273622084439253' F='Inh'/><Cell N='PinY' V='6.092198351427338' F='Inh'/><Cell N='Width' V='0.5314960460298042' F='GUARD(EndX-BeginX)'/><Cell N='Height' V='0.72770366729576' F='GUARD(EndY-BeginY)'/><Cell N='LocPinX' V='0.2657480230149019' F='Inh'/><Cell N='LocPinY' V='0.36385183364788' F='Inh'/><Cell N='BeginX' V='2.007874061424351' F='PAR(PNT(Sheet.56!Connections.X2,Sheet.56!Connections.Y2))'/><Cell N='BeginY' V='5.728346517779458' F='PAR(PNT(Sheet.56!Connections.X2,Sheet.56!Connections.Y2))'/><Cell N='EndX' V='2.539370107454155'/><Cell N='EndY' V='6.456050185075218'/><Cell N='LayerMember' V='0'/><Cell N='BegTrigger' V='2' F='_XFTRIGGER(Sheet.56!EventXFMod)'/><Cell N='EndTrigger' V='1' F='_XFTRIGGER(EventXFMod)'/><Cell N='ConFixedCode' V='3'/><Cell N='TxtPinX' V='0.295275590551181' F='Inh'/><Cell N='TxtPinY' V='0.3343242661116002' F='Inh'/><Cell N='TxtWidth' V='0.625' U='PT' F='Inh'/><Cell N='TxtHeight' V='0.2611111111111111' F='Inh'/><Cell N='TxtLocPinX' V='0.3125' U='PT' F='Inh'/><Cell N='TxtLocPinY' V='0.1305555555555555' F='Inh'/><Section N='Control'><Row N='TextPosition'><Cell N='X' V='0.295275590551181'/><Cell N='Y' V='0.3343242661116002'/><Cell N='XDyn' V='0.295275590551181' F='Inh'/><Cell N='YDyn' V='0.3343242661116002' F='Inh'/></Row></Section><Section N='Character'><Row IX='0'><Cell N='Font' V='Times New Roman'/><Cell N='Size' V='0.125' U='PT'/><Cell N='ComplexScriptFont' V='Times New Roman'/></Row></Section><Section N='Geometry' IX='0'><Row T='LineTo' IX='2'><Cell N='X' V='0.295275590551181'/><Cell N='Y' V='0'/></Row><Row T='LineTo' IX='3'><Cell N='X' V='0.295275590551181'/><Cell N='Y' V='0.72770366729576'/></Row><Row T='LineTo' IX='4'><Cell N='X' V='0.5314960460298033'/><Cell N='Y' V='0.72770366729576'/></Row></Section></Shape><Shape ID='76' NameU='Rectangle.76' Name='矩形.76' Type='Shape' Master='4'><Cell N='PinX' V='3.441437018683344'/><Cell N='PinY' V='7.402216913987695'/><Cell N='Width' V='1.725393667490992'/><Cell N='Height' V='0.2152498938553101'/><Cell N='LocPinX' V='0.8626968337454961' F='Inh'/><Cell N='LocPinY' V='0.1076249469276551' F='Inh'/><Cell N='ObjType' V='1'/><Cell N='SketchEnabled' V='0'/><Cell N='FillForegnd' V='#d9958f' F='THEMEGUARD(MSOTINT(THEMEVAL("AccentColor"),40))'/><Cell N='FillBkgnd' V='#e3b0ac' F='THEMEGUARD(SHADE(FillForegnd,LUMDIFF(THEMEVAL("FillColor"),THEMEVAL("FillColor2"))))'/><Cell N='FillGradientEnabled' V='0'/><Section N='Connection'><Row T='Connection' IX='0'><Cell N='X' V='0.8626968337454961' F='Inh'/></Row><Row T='Connection' IX='1'><Cell N='X' V='1.725393667490992' F='Inh'/><Cell N='Y' V='0.1076249469276551' F='Inh'/></Row><Row T='Connection' IX='2'><Cell N='X' V='0.8626968337454961' F='Inh'/><Cell N='Y' V='0.2152498938553101' F='Inh'/></Row><Row T='Connection' IX='3'><Cell N='Y' V='0.1076249469276551' F='Inh'/></Row><Row T='Connection' IX='4'><Cell N='X' V='0.8626968337454961' F='Inh'/><Cell N='Y' V='0.1076249469276551' F='Inh'/></Row></Section><Section N='Character'><Row IX='0'><Cell N='Font' V='Times New Roman'/><Cell N='Color' V='0'/><Cell N='Style' V='0'/><Cell N='Size' V='0.1666666666666667' U='PT'/><Cell N='AsianFont' V='SimSun'/><Cell N='ComplexScriptFont' V='Times New Roman'/></Row></Section><Section N='Geometry' IX='0'><Row T='LineTo' IX='2'><Cell N='X' V='1.725393667490992' F='Inh'/></Row><Row T='LineTo' IX='3'><Cell N='X' V='1.725393667490992' F='Inh'/><Cell N='Y' V='0.2152498938553101' F='Inh'/></Row><Row T='LineTo' IX='4'><Cell N='Y' V='0.2152498938553101' F='Inh'/></Row></Section><Text><cp IX='0'/>Transformer Encode
</Text></Shape><Shape ID='78' NameU='Rectangle.78' Name='矩形.78' Type='Shape' Master='4'><Cell N='PinX' V='3.437992134908878'/><Cell N='PinY' V='6.929776647184467'/><Cell N='Width' V='1.718503899942061'/><Cell N='Height' V='0.2152498938553101'/><Cell N='LocPinX' V='0.8592519499710305' F='Inh'/><Cell N='LocPinY' V='0.1076249469276551' F='Inh'/><Cell N='ObjType' V='1'/><Cell N='SketchEnabled' V='0'/><Cell N='FillForegnd' V='#d9958f' F='THEMEGUARD(MSOTINT(THEMEVAL("AccentColor"),40))'/><Cell N='FillBkgnd' V='#e3b0ac' F='THEMEGUARD(SHADE(FillForegnd,LUMDIFF(THEMEVAL("FillColor"),THEMEVAL("FillColor2"))))'/><Cell N='FillGradientEnabled' V='0'/><Section N='Connection'><Row T='Connection' IX='0'><Cell N='X' V='0.8592519499710305' F='Inh'/></Row><Row T='Connection' IX='1'><Cell N='X' V='1.718503899942061' F='Inh'/><Cell N='Y' V='0.1076249469276551' F='Inh'/></Row><Row T='Connection' IX='2'><Cell N='X' V='0.8592519499710305' F='Inh'/><Cell N='Y' V='0.2152498938553101' F='Inh'/></Row><Row T='Connection' IX='3'><Cell N='Y' V='0.1076249469276551' F='Inh'/></Row><Row T='Connection' IX='4'><Cell N='X' V='0.8592519499710305' F='Inh'/><Cell N='Y' V='0.1076249469276551' F='Inh'/></Row></Section><Section N='Character'><Row IX='0'><Cell N='Font' V='Times New Roman'/><Cell N='Color' V='0'/><Cell N='Style' V='0'/><Cell N='Size' V='0.1666666666666667' U='PT'/><Cell N='AsianFont' V='SimSun'/><Cell N='ComplexScriptFont' V='Times New Roman'/></Row></Section><Section N='Geometry' IX='0'><Row T='LineTo' IX='2'><Cell N='X' V='1.718503899942061' F='Inh'/></Row><Row T='LineTo' IX='3'><Cell N='X' V='1.718503899942061' F='Inh'/><Cell N='Y' V='0.2152498938553101' F='Inh'/></Row><Row T='LineTo' IX='4'><Cell N='Y' V='0.2152498938553101' F='Inh'/></Row></Section><Text><cp IX='0'/>Transformer Encode
</Text></Shape><Shape ID='79' NameU='Dynamic connector.79' Name='动态连接线.79' Type='Shape' Master='5'><Cell N='PinX' V='4.424212640168742' U='MM' F='Inh'/><Cell N='PinY' V='7.402217245488214' F='Inh'/><Cell N='Width' V='0.2401575754798042' U='MM' F='GUARD(EndX-BeginX)'/><Cell N='Height' V='0.1968503937007874' F='GUARD(0.19685039370079DL)'/><Cell N='LocPinX' V='0.1200787877399021' U='MM' F='Inh'/><Cell N='LocPinY' V='0.09842519685039369' F='Inh'/><Cell N='BeginX' V='4.30413385242884' F='PAR(PNT(Sheet.76!Connections.X2,Sheet.76!Connections.Y2))'/><Cell N='BeginY' V='7.402216913987695' F='PAR(PNT(Sheet.76!Connections.X2,Sheet.76!Connections.Y2))'/><Cell N='EndX' V='4.544291427908644' U='MM' F='PAR(PNT(Sheet.80!Connections.X4,Sheet.80!Connections.Y4))'/><Cell N='EndY' V='7.402217576988734' F='PAR(PNT(Sheet.80!Connections.X4,Sheet.80!Connections.Y4))'/><Cell N='LayerMember' V='0'/><Cell N='BegTrigger' V='2' F='_XFTRIGGER(Sheet.76!EventXFMod)'/><Cell N='EndTrigger' V='2' F='_XFTRIGGER(Sheet.80!EventXFMod)'/><Cell N='TxtPinX' V='0.1200787872076035' F='Inh'/><Cell N='TxtPinY' V='0.09842519834637642' F='Inh'/><Cell N='TxtWidth' V='0.625' U='PT' F='Inh'/><Cell N='TxtHeight' V='0.2611111111111111' F='Inh'/><Cell N='TxtLocPinX' V='0.3125' U='PT' F='Inh'/><Cell N='TxtLocPinY' V='0.1305555555555555' F='Inh'/><Section N='Control'><Row N='TextPosition'><Cell N='X' V='0.1200787872076035'/><Cell N='Y' V='0.09842519834637643'/><Cell N='XDyn' V='0.1200787872076035' F='Inh'/><Cell N='YDyn' V='0.09842519834637642' F='Inh'/></Row></Section><Section N='Character'><Row IX='0'><Cell N='Font' V='Times New Roman'/><Cell N='Size' V='0.125' U='PT'/><Cell N='ComplexScriptFont' V='Times New Roman'/></Row></Section><Section N='Geometry' IX='0'><Row T='MoveTo' IX='1'><Cell N='Y' V='0.09842486534987405'/></Row><Row T='LineTo' IX='2'><Cell N='X' V='0.2401575754797998'/><Cell N='Y' V='0.09842552835091301'/></Row><Row T='LineTo' IX='3' Del='1'/></Section></Shape><Shape ID='80' NameU='Rectangle.80' Name='矩形.80' Type='Shape' Master='4'><Cell N='PinX' V='4.82972448966539'/><Cell N='PinY' V='7.402217576988734'/><Cell N='Width' V='0.5708661235134915'/><Cell N='Height' V='0.2152498938553101'/><Cell N='LocPinX' V='0.2854330617567458' F='Inh'/><Cell N='LocPinY' V='0.1076249469276551' F='Inh'/><Cell N='ObjType' V='1'/><Cell N='SketchEnabled' V='0'/><Cell N='FillForegnd' V='#fbd7bb' F='THEMEGUARD(MSOTINT(THEMEVAL("AccentColor5"),60))'/><Cell N='FillBkgnd' V='#fce1cd' F='THEMEGUARD(SHADE(FillForegnd,LUMDIFF(THEMEVAL("FillColor"),THEMEVAL("FillColor2"))))'/><Cell N='FillGradientEnabled' V='0'/><Section N='Connection'><Row T='Connection' IX='0'><Cell N='X' V='0.2854330617567458' F='Inh'/></Row><Row T='Connection' IX='1'><Cell N='X' V='0.5708661235134915' F='Inh'/><Cell N='Y' V='0.1076249469276551' F='Inh'/></Row><Row T='Connection' IX='2'><Cell N='X' V='0.2854330617567458' F='Inh'/><Cell N='Y' V='0.2152498938553101' F='Inh'/></Row><Row T='Connection' IX='3'><Cell N='Y' V='0.1076249469276551' F='Inh'/></Row><Row T='Connection' IX='4'><Cell N='X' V='0.2854330617567458' F='Inh'/><Cell N='Y' V='0.1076249469276551' F='Inh'/></Row></Section><Section N='Character'><Row IX='0'><Cell N='Font' V='Times New Roman'/><Cell N='Color' V='0'/><Cell N='Style' V='0'/><Cell N='Size' V='0.1666666666666667' U='PT'/><Cell N='AsianFont' V='SimSun'/><Cell N='ComplexScriptFont' V='Times New Roman'/></Row></Section><Section N='Geometry' IX='0'><Row T='LineTo' IX='2'><Cell N='X' V='0.5708661235134915' F='Inh'/></Row><Row T='LineTo' IX='3'><Cell N='X' V='0.5708661235134915' F='Inh'/><Cell N='Y' V='0.2152498938553101' F='Inh'/></Row><Row T='LineTo' IX='4'><Cell N='Y' V='0.2152498938553101' F='Inh'/></Row></Section><Text><cp IX='0'/>LSTM
</Text></Shape><Shape ID='81' NameU='Dynamic connector.81' Name='动态连接线.81' Type='Shape' Master='5'><Cell N='PinX' V='5.262795377772847' F='Inh'/><Cell N='PinY' V='7.402217576988734' F='Inh'/><Cell N='Width' V='0.2303152740485732' F='GUARD(EndX-BeginX)'/><Cell N='Height' V='0.1968503937007874' F='GUARD(0.19685039370079DL)'/><Cell N='LocPinX' V='0.1151576370242866' F='Inh'/><Cell N='LocPinY' V='0.09842519685039369' F='Inh'/><Cell N='BeginX' V='5.147637740748561'/><Cell N='BeginY' V='7.402217576988734'/><Cell N='EndX' V='5.377953014797134'/><Cell N='EndY' V='7.402217576988734'/><Cell N='LayerMember' V='0'/><Cell N='BegTrigger' V='1' F='_XFTRIGGER(EventXFMod)'/><Cell N='EndTrigger' V='1' F='_XFTRIGGER(EventXFMod)'/><Cell N='ConFixedCode' V='3'/><Cell N='TxtPinX' V='0.1151576340198517' F='Inh'/><Cell N='TxtPinY' V='0.09842519462108612' F='Inh'/><Cell N='TxtWidth' V='0.625' U='PT' F='Inh'/><Cell N='TxtHeight' V='0.2611111111111111' F='Inh'/><Cell N='TxtLocPinX' V='0.3125' U='PT' F='Inh'/><Cell N='TxtLocPinY' V='0.1305555555555555' F='Inh'/><Section N='Control'><Row N='TextPosition'><Cell N='X' V='0.1151576340198517'/><Cell N='Y' V='0.09842519462108613'/><Cell N='XDyn' V='0.1151576340198517' F='Inh'/><Cell N='YDyn' V='0.09842519462108612' F='Inh'/></Row></Section><Section N='Character'><Row IX='0'><Cell N='Font' V='Times New Roman'/><Cell N='Size' V='0.125' U='PT'/><Cell N='ComplexScriptFont' V='Times New Roman'/></Row></Section><Section N='Geometry' IX='0'><Row T='MoveTo' IX='1'><Cell N='Y' V='0.09842519685039353'/></Row><Row T='LineTo' IX='2'><Cell N='X' V='0.2303152740485732'/><Cell N='Y' V='0.09842519685039353'/></Row><Row T='LineTo' IX='3' Del='1'/></Section></Shape><Shape ID='82' Type='Shape' LineStyle='1' FillStyle='1' TextStyle='8'><Cell N='PinX' V='5.748743142935371'/><Cell N='PinY' V='7.402217576988734'/><Cell N='Width' V='0.737205072449262'/><Cell N='Height' V='0.1666666666666696'/><Cell N='LocPinX' V='0.368602536224631' F='Width*0.5'/><Cell N='LocPinY' V='0.08333333333333481' F='Height*0.5'/><Cell N='Angle' V='0'/><Cell N='FlipX' V='0'/><Cell N='FlipY' V='0'/><Cell N='ResizeMode' V='0'/><Cell N='EventDblClick' V='0' F='OPENTEXTWIN()'/><Cell N='LinePattern' V='0' F='THEMEGUARD(0)'/><Cell N='FillPattern' V='0' F='THEMEGUARD(0)'/><Cell N='ShdwPattern' V='0' F='THEMEGUARD(0)'/><Cell N='LineGradientEnabled' V='0' F='THEMEGUARD(FALSE)'/><Cell N='FillGradientEnabled' V='0' F='THEMEGUARD(FALSE)'/><Cell N='QuickStyleVariation' V='3'/><Section N='Character'><Row IX='0'><Cell N='Font' V='Times New Roman'/><Cell N='Size' V='0.1666666666666667' U='PT'/><Cell N='ComplexScriptFont' V='Times New Roman'/></Row></Section><Section N='Geometry' IX='0'><Cell N='NoFill' V='0'/><Cell N='NoLine' V='0'/><Cell N='NoShow' V='0'/><Cell N='NoSnap' V='0'/><Cell N='NoQuickDrag' V='0'/><Row T='RelMoveTo' IX='1'><Cell N='X' V='0'/><Cell N='Y' V='0'/></Row><Row T='RelLineTo' IX='2'><Cell N='X' V='1'/><Cell N='Y' V='0'/></Row><Row T='RelLineTo' IX='3'><Cell N='X' V='1'/><Cell N='Y' V='1'/></Row><Row T='RelLineTo' IX='4'><Cell N='X' V='0'/><Cell N='Y' V='1'/></Row><Row T='RelLineTo' IX='5'><Cell N='X' V='0'/><Cell N='Y' V='0'/></Row></Section><Text><cp IX='0'/>a
</Text></Shape><Shape ID='84' NameU='Dynamic connector.84' Name='动态连接线.84' Type='Shape' Master='5'><Cell N='PinX' V='4.416830726927868' U='MM' F='Inh'/><Cell N='PinY' V='6.929776315683947' F='Inh'/><Cell N='Width' V='0.2578740589328152' U='MM' F='GUARD(EndX-BeginX)'/><Cell N='Height' V='0.1968503937007874' F='GUARD(0.19685039370079DL)'/><Cell N='LocPinX' V='0.1289370294664076' U='MM' F='Inh'/><Cell N='LocPinY' V='0.09842519685039369' F='Inh'/><Cell N='BeginX' V='4.287893697461461'/><Cell N='BeginY' V='6.929775984183425'/><Cell N='EndX' V='4.545767756394276' U='MM' F='PAR(PNT(Sheet.85!Connections.X4,Sheet.85!Connections.Y4))'/><Cell N='EndY' V='6.929776647184469' F='PAR(PNT(Sheet.85!Connections.X4,Sheet.85!Connections.Y4))'/><Cell N='LayerMember' V='0'/><Cell N='BegTrigger' V='1' F='_XFTRIGGER(EventXFMod)'/><Cell N='EndTrigger' V='2' F='_XFTRIGGER(Sheet.85!EventXFMod)'/><Cell N='TxtPinX' V='0.1289370357990265' F='Inh'/><Cell N='TxtPinY' V='0.09842519834637642' F='Inh'/><Cell N='TxtWidth' V='0.625' U='PT' F='Inh'/><Cell N='TxtHeight' V='0.2611111111111111' F='Inh'/><Cell N='TxtLocPinX' V='0.3125' U='PT' F='Inh'/><Cell N='TxtLocPinY' V='0.1305555555555555' F='Inh'/><Section N='Control'><Row N='TextPosition'><Cell N='X' V='0.1289370357990265'/><Cell N='Y' V='0.09842519834637642'/><Cell N='XDyn' V='0.1289370357990265' F='Inh'/><Cell N='YDyn' V='0.09842519834637642' F='Inh'/></Row></Section><Section N='Character'><Row IX='0'><Cell N='Font' V='Times New Roman'/><Cell N='Size' V='0.125' U='PT'/><Cell N='ComplexScriptFont' V='Times New Roman'/></Row></Section><Section N='Geometry' IX='0'><Row T='MoveTo' IX='1'><Cell N='Y' V='0.09842486534987227'/></Row><Row T='LineTo' IX='2'><Cell N='X' V='0.2578740589328152'/><Cell N='Y' V='0.09842552835091478'/></Row><Row T='LineTo' IX='3' Del='1'/></Section></Shape><Shape ID='85' NameU='Rectangle.85' Name='矩形.85' Type='Shape' Master='4'><Cell N='PinX' V='4.831200818151022'/><Cell N='PinY' V='6.929776647184469'/><Cell N='Width' V='0.5708661235134915'/><Cell N='Height' V='0.2152498938553101'/><Cell N='LocPinX' V='0.2854330617567458' F='Inh'/><Cell N='LocPinY' V='0.1076249469276551' F='Inh'/><Cell N='ObjType' V='1'/><Cell N='SketchEnabled' V='0'/><Cell N='FillForegnd' V='#fbd7bb' F='THEMEGUARD(MSOTINT(THEMEVAL("AccentColor5"),60))'/><Cell N='FillBkgnd' V='#fce1cd' F='THEMEGUARD(SHADE(FillForegnd,LUMDIFF(THEMEVAL("FillColor"),THEMEVAL("FillColor2"))))'/><Cell N='FillGradientEnabled' V='0'/><Section N='Connection'><Row T='Connection' IX='0'><Cell N='X' V='0.2854330617567458' F='Inh'/></Row><Row T='Connection' IX='1'><Cell N='X' V='0.5708661235134915' F='Inh'/><Cell N='Y' V='0.1076249469276551' F='Inh'/></Row><Row T='Connection' IX='2'><Cell N='X' V='0.2854330617567458' F='Inh'/><Cell N='Y' V='0.2152498938553101' F='Inh'/></Row><Row T='Connection' IX='3'><Cell N='Y' V='0.1076249469276551' F='Inh'/></Row><Row T='Connection' IX='4'><Cell N='X' V='0.2854330617567458' F='Inh'/><Cell N='Y' V='0.1076249469276551' F='Inh'/></Row></Section><Section N='Character'><Row IX='0'><Cell N='Font' V='Times New Roman'/><Cell N='Color' V='0'/><Cell N='Style' V='0'/><Cell N='Size' V='0.1666666666666667' U='PT'/><Cell N='AsianFont' V='SimSun'/><Cell N='ComplexScriptFont' V='Times New Roman'/></Row></Section><Section N='Geometry' IX='0'><Row T='LineTo' IX='2'><Cell N='X' V='0.5708661235134915' F='Inh'/></Row><Row T='LineTo' IX='3'><Cell N='X' V='0.5708661235134915' F='Inh'/><Cell N='Y' V='0.2152498938553101' F='Inh'/></Row><Row T='LineTo' IX='4'><Cell N='Y' V='0.2152498938553101' F='Inh'/></Row></Section><Text><cp IX='0'/>LSTM
</Text></Shape><Shape ID='86' NameU='Dynamic connector.86' Name='动态连接线.86' Type='Shape' Master='5'><Cell N='PinX' V='5.25931528261609' F='Inh'/><Cell N='PinY' V='6.929776647184469' F='Inh'/><Cell N='Width' V='0.2204024267637941' F='GUARD(EndX-BeginX)'/><Cell N='Height' V='0.1968503937007874' F='GUARD(0.19685039370079DL)'/><Cell N='LocPinX' V='0.110201213381897' F='Inh'/><Cell N='LocPinY' V='0.09842519685039369' F='Inh'/><Cell N='BeginX' V='5.149114069234193'/><Cell N='BeginY' V='6.929776647184469'/><Cell N='EndX' V='5.369516495997987'/><Cell N='EndY' V='6.929776647184469'/><Cell N='LayerMember' V='0'/><Cell N='BegTrigger' V='1' F='_XFTRIGGER(EventXFMod)'/><Cell N='EndTrigger' V='1' F='_XFTRIGGER(EventXFMod)'/><Cell N='ConFixedCode' V='3'/><Cell N='TxtPinX' V='0.1102012097835541' F='Inh'/><Cell N='TxtPinY' V='0.09842519462108613' F='Inh'/><Cell N='TxtWidth' V='0.625' U='PT' F='Inh'/><Cell N='TxtHeight' V='0.2611111111111111' F='Inh'/><Cell N='TxtLocPinX' V='0.3125' U='PT' F='Inh'/><Cell N='TxtLocPinY' V='0.1305555555555555' F='Inh'/><Section N='Control'><Row N='TextPosition'><Cell N='X' V='0.1102012097835541'/><Cell N='Y' V='0.09842519462108613'/><Cell N='XDyn' V='0.1102012097835541' F='Inh'/><Cell N='YDyn' V='0.09842519462108613' F='Inh'/></Row></Section><Section N='Character'><Row IX='0'><Cell N='Font' V='Times New Roman'/><Cell N='Size' V='0.125' U='PT'/><Cell N='ComplexScriptFont' V='Times New Roman'/></Row></Section><Section N='Geometry' IX='0'><Row T='MoveTo' IX='1'><Cell N='Y' V='0.09842519685039353'/></Row><Row T='LineTo' IX='2'><Cell N='X' V='0.2204024267637941'/><Cell N='Y' V='0.09842519685039353'/></Row><Row T='LineTo' IX='3' Del='1'/></Section></Shape><Shape ID='87' Type='Shape' LineStyle='1' FillStyle='1' TextStyle='8'><Cell N='PinX' V='5.733760087646761'/><Cell N='PinY' V='6.929776647184471'/><Cell N='Width' V='0.7372050724492576'/><Cell N='Height' V='0.1666666666666696'/><Cell N='LocPinX' V='0.3686025362246288' F='Width*0.5'/><Cell N='LocPinY' V='0.08333333333333481' F='Height*0.5'/><Cell N='Angle' V='0'/><Cell N='FlipX' V='0'/><Cell N='FlipY' V='0'/><Cell N='ResizeMode' V='0'/><Cell N='EventDblClick' V='0' F='OPENTEXTWIN()'/><Cell N='LinePattern' V='0' F='THEMEGUARD(0)'/><Cell N='FillPattern' V='0' F='THEMEGUARD(0)'/><Cell N='ShdwPattern' V='0' F='THEMEGUARD(0)'/><Cell N='LineGradientEnabled' V='0' F='THEMEGUARD(FALSE)'/><Cell N='FillGradientEnabled' V='0' F='THEMEGUARD(FALSE)'/><Cell N='QuickStyleVariation' V='3'/><Cell N='ObjType' V='1'/><Section N='Character'><Row IX='0'><Cell N='Font' V='Times New Roman'/><Cell N='Size' V='0.1666666666666667' U='PT'/><Cell N='ComplexScriptFont' V='Times New Roman'/><Cell N='LangID' V='en-US'/></Row></Section><Section N='Geometry' IX='0'><Cell N='NoFill' V='0'/><Cell N='NoLine' V='0'/><Cell N='NoShow' V='0'/><Cell N='NoSnap' V='0'/><Cell N='NoQuickDrag' V='0'/><Row T='RelMoveTo' IX='1'><Cell N='X' V='0'/><Cell N='Y' V='0'/></Row><Row T='RelLineTo' IX='2'><Cell N='X' V='1'/><Cell N='Y' V='0'/></Row><Row T='RelLineTo' IX='3'><Cell N='X' V='1'/><Cell N='Y' V='1'/></Row><Row T='RelLineTo' IX='4'><Cell N='X' V='0'/><Cell N='Y' V='1'/></Row><Row T='RelLineTo' IX='5'><Cell N='X' V='0'/><Cell N='Y' V='0'/></Row></Section><Text><cp IX='0'/>basketball
</Text></Shape><Shape ID='91' Type='Shape' Master='5'><Cell N='PinX' V='4.830462653908206' F='Inh'/><Cell N='PinY' V='7.165997112086601' U='MM' F='Inh'/><Cell N='Width' V='0.1968503937007874' F='GUARD(0.19685039370079DL)'/><Cell N='Height' V='-0.2571910359489547' U='MM' F='GUARD(EndY-BeginY)'/><Cell N='LocPinX' V='0.09842519685039369' F='Inh'/><Cell N='LocPinY' V='-0.1285955179744773' U='MM' F='Inh'/><Cell N='BeginX' V='4.82972448966539' F='PAR(PNT(Sheet.80!Connections.X1,Sheet.80!Connections.Y1))'/><Cell N='BeginY' V='7.294592630061079' U='MM' F='PAR(PNT(Sheet.80!Connections.X1,Sheet.80!Connections.Y1))'/><Cell N='EndX' V='4.831200818151022' F='PAR(PNT(Sheet.85!Connections.X3,Sheet.85!Connections.Y3))'/><Cell N='EndY' V='7.037401594112124' F='PAR(PNT(Sheet.85!Connections.X3,Sheet.85!Connections.Y3))'/><Cell N='LayerMember' V='0'/><Cell N='BegTrigger' V='2' F='_XFTRIGGER(Sheet.80!EventXFMod)'/><Cell N='EndTrigger' V='2' F='_XFTRIGGER(Sheet.85!EventXFMod)'/><Cell N='TxtPinX' V='0.09768703260757761' F='Inh'/><Cell N='TxtPinY' V='-0.129333682217295' F='Inh'/><Cell N='TxtWidth' V='0.625' U='PT' F='Inh'/><Cell N='TxtHeight' V='0.2611111111111111' F='Inh'/><Cell N='TxtLocPinX' V='0.3125' U='PT' F='Inh'/><Cell N='TxtLocPinY' V='0.1305555555555555' F='Inh'/><Section N='Control'><Row N='TextPosition'><Cell N='X' V='0.09768703260757761'/><Cell N='Y' V='-0.1293336822172932'/><Cell N='XDyn' V='0.09768703260757761' F='Inh'/><Cell N='YDyn' V='-0.129333682217295' F='Inh'/></Row></Section><Section N='Character'><Row IX='0'><Cell N='Font' V='Times New Roman'/><Cell N='Size' V='0.125' U='PT'/><Cell N='ComplexScriptFont' V='Times New Roman'/></Row></Section><Section N='Geometry' IX='0'><Row T='MoveTo' IX='1'><Cell N='X' V='0.09768703260757761'/></Row><Row T='LineTo' IX='2'><Cell N='X' V='0.09768703260757761'/><Cell N='Y' V='-0.1476377952755854'/></Row><Row T='LineTo' IX='3'><Cell N='X' V='0.09916336109320945'/><Cell N='Y' V='-0.1476377952755854'/></Row><Row T='LineTo' IX='4'><Cell N='X' V='0.09916336109320945'/><Cell N='Y' V='-0.2571910359489582'/></Row></Section></Shape><Shape ID='98' NameU='Dynamic connector.98' Name='动态连接线.98' Type='Shape' Master='5'><Cell N='PinX' V='4.831200818151022' F='Inh'/><Cell N='PinY' V='6.692913416129844' U='MM' F='Inh'/><Cell N='Width' V='0.1968503937007874' F='GUARD(0.19685039370079DL)'/><Cell N='Height' V='-0.2584765682539398' U='MM' F='GUARD(EndY-BeginY)'/><Cell N='LocPinX' V='0.09842519685039369' F='Inh'/><Cell N='LocPinY' V='-0.1292382841269699' U='MM' F='Inh'/><Cell N='BeginX' V='4.831200818151022' F='PAR(PNT(Sheet.85!Connections.X1,Sheet.85!Connections.Y1))'/><Cell N='BeginY' V='6.822151700256814' U='MM' F='PAR(PNT(Sheet.85!Connections.X1,Sheet.85!Connections.Y1))'/><Cell N='EndX' V='4.831200818151022' F='PAR(PNT(Sheet.108!Connections.X3,Sheet.108!Connections.Y3))'/><Cell N='EndY' V='6.563675132002874' F='PAR(PNT(Sheet.108!Connections.X3,Sheet.108!Connections.Y3))'/><Cell N='LayerMember' V='0'/><Cell N='BegTrigger' V='2' F='_XFTRIGGER(Sheet.85!EventXFMod)'/><Cell N='EndTrigger' V='2' F='_XFTRIGGER(Sheet.108!EventXFMod)'/><Cell N='TxtPinX' V='0.09842519462108612' F='Inh'/><Cell N='TxtPinY' V='-0.129238277673722' F='Inh'/><Cell N='TxtWidth' V='0.625' U='PT' F='Inh'/><Cell N='TxtHeight' V='0.2611111111111111' F='Inh'/><Cell N='TxtLocPinX' V='0.3125' U='PT' F='Inh'/><Cell N='TxtLocPinY' V='0.1305555555555555' F='Inh'/><Section N='Control'><Row N='TextPosition'><Cell N='X' V='0.09842519462108612'/><Cell N='Y' V='-0.129238277673722'/><Cell N='XDyn' V='0.09842519462108612' F='Inh'/><Cell N='YDyn' V='-0.129238277673722' F='Inh'/></Row></Section><Section N='Character'><Row IX='0'><Cell N='Font' V='Times New Roman'/><Cell N='Size' V='0.125' U='PT'/><Cell N='ComplexScriptFont' V='Times New Roman'/></Row></Section><Section N='Geometry' IX='0'><Row T='MoveTo' IX='1'><Cell N='X' V='0.09842519685039353'/></Row><Row T='LineTo' IX='2'><Cell N='X' V='0.09842519685039353'/><Cell N='Y' V='-0.2584765682539398'/></Row><Row T='LineTo' IX='3' Del='1'/></Section></Shape><Shape ID='106' NameU='Rectangle.106' Name='矩形.106' Type='Shape' Master='4'><Cell N='PinX' V='3.437992134908878'/><Cell N='PinY' V='6.456050185075218'/><Cell N='Width' V='1.718503899942061'/><Cell N='Height' V='0.2152498938553101'/><Cell N='LocPinX' V='0.8592519499710305' F='Inh'/><Cell N='LocPinY' V='0.1076249469276551' F='Inh'/><Cell N='ObjType' V='1'/><Cell N='SketchEnabled' V='0'/><Cell N='FillForegnd' V='#d9958f' F='THEMEGUARD(MSOTINT(THEMEVAL("AccentColor"),40))'/><Cell N='FillBkgnd' V='#e3b0ac' F='THEMEGUARD(SHADE(FillForegnd,LUMDIFF(THEMEVAL("FillColor"),THEMEVAL("FillColor2"))))'/><Cell N='FillGradientEnabled' V='0'/><Section N='Connection'><Row T='Connection' IX='0'><Cell N='X' V='0.8592519499710305' F='Inh'/></Row><Row T='Connection' IX='1'><Cell N='X' V='1.718503899942061' F='Inh'/><Cell N='Y' V='0.1076249469276551' F='Inh'/></Row><Row T='Connection' IX='2'><Cell N='X' V='0.8592519499710305' F='Inh'/><Cell N='Y' V='0.2152498938553101' F='Inh'/></Row><Row T='Connection' IX='3'><Cell N='Y' V='0.1076249469276551' F='Inh'/></Row><Row T='Connection' IX='4'><Cell N='X' V='0.8592519499710305' F='Inh'/><Cell N='Y' V='0.1076249469276551' F='Inh'/></Row></Section><Section N='Character'><Row IX='0'><Cell N='Font' V='Times New Roman'/><Cell N='Color' V='0'/><Cell N='Style' V='0'/><Cell N='Size' V='0.1666666666666667' U='PT'/><Cell N='AsianFont' V='SimSun'/><Cell N='ComplexScriptFont' V='Times New Roman'/></Row></Section><Section N='Geometry' IX='0'><Row T='LineTo' IX='2'><Cell N='X' V='1.718503899942061' F='Inh'/></Row><Row T='LineTo' IX='3'><Cell N='X' V='1.718503899942061' F='Inh'/><Cell N='Y' V='0.2152498938553101' F='Inh'/></Row><Row T='LineTo' IX='4'><Cell N='Y' V='0.2152498938553101' F='Inh'/></Row></Section><Text><cp IX='0'/>Transformer Encode
</Text></Shape><Shape ID='107' NameU='Dynamic connector.107' Name='动态连接线.107' Type='Shape' Master='5'><Cell N='PinX' V='4.416830726927868' U='MM' F='Inh'/><Cell N='PinY' V='6.456049853574697' F='Inh'/><Cell N='Width' V='0.2578740589328152' U='MM' F='GUARD(EndX-BeginX)'/><Cell N='Height' V='0.1968503937007874' F='GUARD(0.19685039370079DL)'/><Cell N='LocPinX' V='0.1289370294664076' U='MM' F='Inh'/><Cell N='LocPinY' V='0.09842519685039369' F='Inh'/><Cell N='BeginX' V='4.287893697461461'/><Cell N='BeginY' V='6.456049522074175'/><Cell N='EndX' V='4.545767756394276' U='MM' F='PAR(PNT(Sheet.108!Connections.X4,Sheet.108!Connections.Y4))'/><Cell N='EndY' V='6.456050185075219' F='PAR(PNT(Sheet.108!Connections.X4,Sheet.108!Connections.Y4))'/><Cell N='LayerMember' V='0'/><Cell N='BegTrigger' V='1' F='_XFTRIGGER(EventXFMod)'/><Cell N='EndTrigger' V='2' F='_XFTRIGGER(Sheet.108!EventXFMod)'/><Cell N='TxtPinX' V='0.1289370357990265' F='Inh'/><Cell N='TxtPinY' V='0.09842519834637642' F='Inh'/><Cell N='TxtWidth' V='0.625' U='PT' F='Inh'/><Cell N='TxtHeight' V='0.2611111111111111' F='Inh'/><Cell N='TxtLocPinX' V='0.3125' U='PT' F='Inh'/><Cell N='TxtLocPinY' V='0.1305555555555555' F='Inh'/><Section N='Control'><Row N='TextPosition'><Cell N='X' V='0.1289370357990265'/><Cell N='Y' V='0.09842519834637642'/><Cell N='XDyn' V='0.1289370357990265' F='Inh'/><Cell N='YDyn' V='0.09842519834637642' F='Inh'/></Row></Section><Section N='Character'><Row IX='0'><Cell N='Font' V='Times New Roman'/><Cell N='Size' V='0.125' U='PT'/><Cell N='ComplexScriptFont' V='Times New Roman'/></Row></Section><Section N='Geometry' IX='0'><Row T='MoveTo' IX='1'><Cell N='Y' V='0.09842486534986961'/></Row><Row T='LineTo' IX='2'><Cell N='X' V='0.2578740589328152'/><Cell N='Y' V='0.09842552835091745'/></Row><Row T='LineTo' IX='3' Del='1'/></Section></Shape><Shape ID='108' NameU='Rectangle.108' Name='矩形.108' Type='Shape' Master='4'><Cell N='PinX' V='4.831200818151022'/><Cell N='PinY' V='6.456050185075219'/><Cell N='Width' V='0.5708661235134915'/><Cell N='Height' V='0.2152498938553101'/><Cell N='LocPinX' V='0.2854330617567458' F='Inh'/><Cell N='LocPinY' V='0.1076249469276551' F='Inh'/><Cell N='ObjType' V='1'/><Cell N='SketchEnabled' V='0'/><Cell N='FillForegnd' V='#fbd7bb' F='THEMEGUARD(MSOTINT(THEMEVAL("AccentColor5"),60))'/><Cell N='FillBkgnd' V='#fce1cd' F='THEMEGUARD(SHADE(FillForegnd,LUMDIFF(THEMEVAL("FillColor"),THEMEVAL("FillColor2"))))'/><Cell N='FillGradientEnabled' V='0'/><Section N='Connection'><Row T='Connection' IX='0'><Cell N='X' V='0.2854330617567458' F='Inh'/></Row><Row T='Connection' IX='1'><Cell N='X' V='0.5708661235134915' F='Inh'/><Cell N='Y' V='0.1076249469276551' F='Inh'/></Row><Row T='Connection' IX='2'><Cell N='X' V='0.2854330617567458' F='Inh'/><Cell N='Y' V='0.2152498938553101' F='Inh'/></Row><Row T='Connection' IX='3'><Cell N='Y' V='0.1076249469276551' F='Inh'/></Row><Row T='Connection' IX='4'><Cell N='X' V='0.2854330617567458' F='Inh'/><Cell N='Y' V='0.1076249469276551' F='Inh'/></Row></Section><Section N='Character'><Row IX='0'><Cell N='Font' V='Times New Roman'/><Cell N='Color' V='0'/><Cell N='Style' V='0'/><Cell N='Size' V='0.1666666666666667' U='PT'/><Cell N='AsianFont' V='SimSun'/><Cell N='ComplexScriptFont' V='Times New Roman'/></Row></Section><Section N='Geometry' IX='0'><Row T='LineTo' IX='2'><Cell N='X' V='0.5708661235134915' F='Inh'/></Row><Row T='LineTo' IX='3'><Cell N='X' V='0.5708661235134915' F='Inh'/><Cell N='Y' V='0.2152498938553101' F='Inh'/></Row><Row T='LineTo' IX='4'><Cell N='Y' V='0.2152498938553101' F='Inh'/></Row></Section><Text><cp IX='0'/>LSTM
</Text></Shape><Shape ID='109' NameU='Dynamic connector.109' Name='动态连接线.109' Type='Shape' Master='5'><Cell N='PinX' V='5.257135810328162' F='Inh'/><Cell N='PinY' V='6.456050185075219' F='Inh'/><Cell N='Width' V='0.2160434821879385' F='GUARD(EndX-BeginX)'/><Cell N='Height' V='0.1968503937007874' F='GUARD(0.19685039370079DL)'/><Cell N='LocPinX' V='0.1080217410939692' F='Inh'/><Cell N='LocPinY' V='0.09842519685039369' F='Inh'/><Cell N='BeginX' V='5.149114069234193'/><Cell N='BeginY' V='6.456050185075219'/><Cell N='EndX' V='5.365157551422131' F='_WALKGLUE(EndTrigger,BegTrigger,WalkPreference)'/><Cell N='EndY' V='6.456050185075219' F='_WALKGLUE(EndTrigger,BegTrigger,WalkPreference)'/><Cell N='LayerMember' V='0'/><Cell N='BegTrigger' V='1' F='_XFTRIGGER(EventXFMod)'/><Cell N='EndTrigger' V='2' F='_XFTRIGGER(Sheet.110!EventXFMod)'/><Cell N='ConFixedCode' V='5'/><Cell N='TxtPinX' V='0.1080217435956002' F='Inh'/><Cell N='TxtPinY' V='0.09842519462108613' F='Inh'/><Cell N='TxtWidth' V='0.625' U='PT' F='Inh'/><Cell N='TxtHeight' V='0.2611111111111111' F='Inh'/><Cell N='TxtLocPinX' V='0.3125' U='PT' F='Inh'/><Cell N='TxtLocPinY' V='0.1305555555555555' F='Inh'/><Section N='Control'><Row N='TextPosition'><Cell N='X' V='0.1080217435956002'/><Cell N='Y' V='0.09842519462108613'/><Cell N='XDyn' V='0.1080217435956002' F='Inh'/><Cell N='YDyn' V='0.09842519462108613' F='Inh'/></Row></Section><Section N='Character'><Row IX='0'><Cell N='Font' V='Times New Roman'/><Cell N='Size' V='0.125' U='PT'/><Cell N='ComplexScriptFont' V='Times New Roman'/></Row></Section><Section N='Geometry' IX='0'><Row T='MoveTo' IX='1'><Cell N='Y' V='0.09842519685039353'/></Row><Row T='LineTo' IX='2'><Cell N='X' V='0.2160434821879385'/><Cell N='Y' V='0.09842519685039353'/></Row><Row T='LineTo' IX='3' Del='1'/></Section></Shape><Shape ID='110' Type='Shape' LineStyle='1' FillStyle='1' TextStyle='8'><Cell N='PinX' V='5.733760087646761'/><Cell N='PinY' V='6.456050185075218'/><Cell N='Width' V='0.7372050724492594'/><Cell N='Height' V='0.1666666666666696'/><Cell N='LocPinX' V='0.3686025362246297' F='Width*0.5'/><Cell N='LocPinY' V='0.08333333333333481' F='Height*0.5'/><Cell N='Angle' V='0'/><Cell N='FlipX' V='0'/><Cell N='FlipY' V='0'/><Cell N='ResizeMode' V='0'/><Cell N='EventDblClick' V='0' F='OPENTEXTWIN()'/><Cell N='LinePattern' V='0' F='THEMEGUARD(0)'/><Cell N='FillPattern' V='0' F='THEMEGUARD(0)'/><Cell N='ShdwPattern' V='0' F='THEMEGUARD(0)'/><Cell N='LineGradientEnabled' V='0' F='THEMEGUARD(FALSE)'/><Cell N='FillGradientEnabled' V='0' F='THEMEGUARD(FALSE)'/><Cell N='QuickStyleVariation' V='3'/><Cell N='ObjType' V='1'/><Section N='Character'><Row IX='0'><Cell N='Font' V='Times New Roman'/><Cell N='Size' V='0.1666666666666667' U='PT'/><Cell N='ComplexScriptFont' V='Times New Roman'/><Cell N='LangID' V='en-US'/></Row></Section><Section N='Geometry' IX='0'><Cell N='NoFill' V='0'/><Cell N='NoLine' V='0'/><Cell N='NoShow' V='0'/><Cell N='NoSnap' V='0'/><Cell N='NoQuickDrag' V='0'/><Row T='RelMoveTo' IX='1'><Cell N='X' V='0'/><Cell N='Y' V='0'/></Row><Row T='RelLineTo' IX='2'><Cell N='X' V='1'/><Cell N='Y' V='0'/></Row><Row T='RelLineTo' IX='3'><Cell N='X' V='1'/><Cell N='Y' V='1'/></Row><Row T='RelLineTo' IX='4'><Cell N='X' V='0'/><Cell N='Y' V='1'/></Row><Row T='RelLineTo' IX='5'><Cell N='X' V='0'/><Cell N='Y' V='0'/></Row></Section><Text><cp IX='0'/>player
</Text></Shape><Shape ID='111' NameU='Dynamic connector.111' Name='动态连接线.111' Type='Shape' Master='5'><Cell N='PinX' V='4.831200818151022' F='Inh'/><Cell N='PinY' V='6.214908460487624' U='MM' F='Inh'/><Cell N='Width' V='0.1968503937007874' F='GUARD(0.19685039370079DL)'/><Cell N='Height' V='-0.2670335553198822' U='MM' F='GUARD(EndY-BeginY)'/><Cell N='LocPinX' V='0.09842519685039369' F='Inh'/><Cell N='LocPinY' V='-0.1335167776599411' U='MM' F='Inh'/><Cell N='BeginX' V='4.831200818151022' F='PAR(PNT(Sheet.108!Connections.X1,Sheet.108!Connections.Y1))'/><Cell N='BeginY' V='6.348425238147565' U='MM' F='PAR(PNT(Sheet.108!Connections.X1,Sheet.108!Connections.Y1))'/><Cell N='EndX' V='4.831200818151022' F='PAR(PNT(Sheet.114!Connections.X3,Sheet.114!Connections.Y3))'/><Cell N='EndY' V='6.081391682827682' F='PAR(PNT(Sheet.114!Connections.X3,Sheet.114!Connections.Y3))'/><Cell N='LayerMember' V='0'/><Cell N='BegTrigger' V='2' F='_XFTRIGGER(Sheet.108!EventXFMod)'/><Cell N='EndTrigger' V='2' F='_XFTRIGGER(Sheet.114!EventXFMod)'/><Cell N='TxtPinX' V='0.09842519462108612' F='Inh'/><Cell N='TxtPinY' V='-0.1335167735815048' F='Inh'/><Cell N='TxtWidth' V='0.625' U='PT' F='Inh'/><Cell N='TxtHeight' V='0.2611111111111111' F='Inh'/><Cell N='TxtLocPinX' V='0.3125' U='PT' F='Inh'/><Cell N='TxtLocPinY' V='0.1305555555555555' F='Inh'/><Section N='Control'><Row N='TextPosition'><Cell N='X' V='0.09842519462108612'/><Cell N='Y' V='-0.1335167735815048'/><Cell N='XDyn' V='0.09842519462108612' F='Inh'/><Cell N='YDyn' V='-0.1335167735815048' F='Inh'/></Row></Section><Section N='Character'><Row IX='0'><Cell N='Font' V='Times New Roman'/><Cell N='Size' V='0.125' U='PT'/><Cell N='ComplexScriptFont' V='Times New Roman'/></Row></Section><Section N='Geometry' IX='0'><Row T='MoveTo' IX='1'><Cell N='X' V='0.09842519685039353'/></Row><Row T='LineTo' IX='2'><Cell N='X' V='0.09842519685039353'/><Cell N='Y' V='-0.2670335553198822'/></Row><Row T='LineTo' IX='3' Del='1'/></Section></Shape><Shape ID='112' NameU='Rectangle.112' Name='矩形.112' Type='Shape' Master='4'><Cell N='PinX' V='3.437992134908878'/><Cell N='PinY' V='5.973766735900026'/><Cell N='Width' V='1.718503899942061'/><Cell N='Height' V='0.2152498938553101'/><Cell N='LocPinX' V='0.8592519499710305' F='Inh'/><Cell N='LocPinY' V='0.1076249469276551' F='Inh'/><Cell N='ObjType' V='1'/><Cell N='SketchEnabled' V='0'/><Cell N='FillForegnd' V='#d9958f' F='THEMEGUARD(MSOTINT(THEMEVAL("AccentColor"),40))'/><Cell N='FillBkgnd' V='#e3b0ac' F='THEMEGUARD(SHADE(FillForegnd,LUMDIFF(THEMEVAL("FillColor"),THEMEVAL("FillColor2"))))'/><Cell N='FillGradientEnabled' V='0'/><Section N='Connection'><Row T='Connection' IX='0'><Cell N='X' V='0.8592519499710305' F='Inh'/></Row><Row T='Connection' IX='1'><Cell N='X' V='1.718503899942061' F='Inh'/><Cell N='Y' V='0.1076249469276551' F='Inh'/></Row><Row T='Connection' IX='2'><Cell N='X' V='0.8592519499710305' F='Inh'/><Cell N='Y' V='0.2152498938553101' F='Inh'/></Row><Row T='Connection' IX='3'><Cell N='Y' V='0.1076249469276551' F='Inh'/></Row><Row T='Connection' IX='4'><Cell N='X' V='0.8592519499710305' F='Inh'/><Cell N='Y' V='0.1076249469276551' F='Inh'/></Row></Section><Section N='Character'><Row IX='0'><Cell N='Font' V='Times New Roman'/><Cell N='Color' V='0'/><Cell N='Style' V='0'/><Cell N='Size' V='0.1666666666666667' U='PT'/><Cell N='AsianFont' V='SimSun'/><Cell N='ComplexScriptFont' V='Times New Roman'/></Row></Section><Section N='Geometry' IX='0'><Row T='LineTo' IX='2'><Cell N='X' V='1.718503899942061' F='Inh'/></Row><Row T='LineTo' IX='3'><Cell N='X' V='1.718503899942061' F='Inh'/><Cell N='Y' V='0.2152498938553101' F='Inh'/></Row><Row T='LineTo' IX='4'><Cell N='Y' V='0.2152498938553101' F='Inh'/></Row></Section><Text><cp IX='0'/>Transformer Encode
</Text></Shape><Shape ID='113' NameU='Dynamic connector.113' Name='动态连接线.113' Type='Shape' Master='5'><Cell N='PinX' V='4.416830726927868' U='MM' F='Inh'/><Cell N='PinY' V='5.973766404399505' F='Inh'/><Cell N='Width' V='0.2578740589328152' U='MM' F='GUARD(EndX-BeginX)'/><Cell N='Height' V='0.1968503937007874' F='GUARD(0.19685039370079DL)'/><Cell N='LocPinX' V='0.1289370294664076' U='MM' F='Inh'/><Cell N='LocPinY' V='0.09842519685039369' F='Inh'/><Cell N='BeginX' V='4.287893697461461'/><Cell N='BeginY' V='5.973766072898983'/><Cell N='EndX' V='4.545767756394276' U='MM' F='PAR(PNT(Sheet.114!Connections.X4,Sheet.114!Connections.Y4))'/><Cell N='EndY' V='5.973766735900028' F='PAR(PNT(Sheet.114!Connections.X4,Sheet.114!Connections.Y4))'/><Cell N='LayerMember' V='0'/><Cell N='BegTrigger' V='1' F='_XFTRIGGER(EventXFMod)'/><Cell N='EndTrigger' V='2' F='_XFTRIGGER(Sheet.114!EventXFMod)'/><Cell N='TxtPinX' V='0.1289370357990265' F='Inh'/><Cell N='TxtPinY' V='0.09842519834637642' F='Inh'/><Cell N='TxtWidth' V='0.625' U='PT' F='Inh'/><Cell N='TxtHeight' V='0.2611111111111111' F='Inh'/><Cell N='TxtLocPinX' V='0.3125' U='PT' F='Inh'/><Cell N='TxtLocPinY' V='0.1305555555555555' F='Inh'/><Section N='Control'><Row N='TextPosition'><Cell N='X' V='0.1289370357990265'/><Cell N='Y' V='0.09842519834637642'/><Cell N='XDyn' V='0.1289370357990265' F='Inh'/><Cell N='YDyn' V='0.09842519834637642' F='Inh'/></Row></Section><Section N='Character'><Row IX='0'><Cell N='Font' V='Times New Roman'/><Cell N='Size' V='0.125' U='PT'/><Cell N='ComplexScriptFont' V='Times New Roman'/></Row></Section><Section N='Geometry' IX='0'><Row T='MoveTo' IX='1'><Cell N='Y' V='0.09842486534986961'/></Row><Row T='LineTo' IX='2'><Cell N='X' V='0.2578740589328152'/><Cell N='Y' V='0.09842552835091745'/></Row><Row T='LineTo' IX='3' Del='1'/></Section></Shape><Shape ID='114' NameU='Rectangle.114' Name='矩形.114' Type='Shape' Master='4'><Cell N='PinX' V='4.831200818151022'/><Cell N='PinY' V='5.973766735900028'/><Cell N='Width' V='0.5708661235134915'/><Cell N='Height' V='0.2152498938553101'/><Cell N='LocPinX' V='0.2854330617567458' F='Inh'/><Cell N='LocPinY' V='0.1076249469276551' F='Inh'/><Cell N='ObjType' V='1'/><Cell N='SketchEnabled' V='0'/><Cell N='FillForegnd' V='#fbd7bb' F='THEMEGUARD(MSOTINT(THEMEVAL("AccentColor5"),60))'/><Cell N='FillBkgnd' V='#fce1cd' F='THEMEGUARD(SHADE(FillForegnd,LUMDIFF(THEMEVAL("FillColor"),THEMEVAL("FillColor2"))))'/><Cell N='FillGradientEnabled' V='0'/><Section N='Connection'><Row T='Connection' IX='0'><Cell N='X' V='0.2854330617567458' F='Inh'/></Row><Row T='Connection' IX='1'><Cell N='X' V='0.5708661235134915' F='Inh'/><Cell N='Y' V='0.1076249469276551' F='Inh'/></Row><Row T='Connection' IX='2'><Cell N='X' V='0.2854330617567458' F='Inh'/><Cell N='Y' V='0.2152498938553101' F='Inh'/></Row><Row T='Connection' IX='3'><Cell N='Y' V='0.1076249469276551' F='Inh'/></Row><Row T='Connection' IX='4'><Cell N='X' V='0.2854330617567458' F='Inh'/><Cell N='Y' V='0.1076249469276551' F='Inh'/></Row></Section><Section N='Character'><Row IX='0'><Cell N='Font' V='Times New Roman'/><Cell N='Color' V='0'/><Cell N='Style' V='0'/><Cell N='Size' V='0.1666666666666667' U='PT'/><Cell N='AsianFont' V='SimSun'/><Cell N='ComplexScriptFont' V='Times New Roman'/></Row></Section><Section N='Geometry' IX='0'><Row T='LineTo' IX='2'><Cell N='X' V='0.5708661235134915' F='Inh'/></Row><Row T='LineTo' IX='3'><Cell N='X' V='0.5708661235134915' F='Inh'/><Cell N='Y' V='0.2152498938553101' F='Inh'/></Row><Row T='LineTo' IX='4'><Cell N='Y' V='0.2152498938553101' F='Inh'/></Row></Section><Text><cp IX='0'/>LSTM
</Text></Shape><Shape ID='115' NameU='Dynamic connector.115' Name='动态连接线.115' Type='Shape' Master='5'><Cell N='PinX' V='5.260334562835616' F='Inh'/><Cell N='PinY' V='5.973766735900028' F='Inh'/><Cell N='Width' V='0.2224409872028463' F='GUARD(EndX-BeginX)'/><Cell N='Height' V='0.1968503937007874' F='GUARD(0.19685039370079DL)'/><Cell N='LocPinX' V='0.1112204936014232' F='Inh'/><Cell N='LocPinY' V='0.09842519685039369' F='Inh'/><Cell N='BeginX' V='5.149114069234193'/><Cell N='BeginY' V='5.973766735900028'/><Cell N='EndX' V='5.371555056437039' F='_WALKGLUE(EndTrigger,BegTrigger,WalkPreference)'/><Cell N='EndY' V='5.973766735900028' F='_WALKGLUE(EndTrigger,BegTrigger,WalkPreference)'/><Cell N='LayerMember' V='0'/><Cell N='BegTrigger' V='1' F='_XFTRIGGER(EventXFMod)'/><Cell N='EndTrigger' V='2' F='_XFTRIGGER(Sheet.116!EventXFMod)'/><Cell N='ConFixedCode' V='5'/><Cell N='TxtPinX' V='0.1112204939126969' F='Inh'/><Cell N='TxtPinY' V='0.09842519462108613' F='Inh'/><Cell N='TxtWidth' V='0.625' U='PT' F='Inh'/><Cell N='TxtHeight' V='0.2611111111111111' F='Inh'/><Cell N='TxtLocPinX' V='0.3125' U='PT' F='Inh'/><Cell N='TxtLocPinY' V='0.1305555555555555' F='Inh'/><Section N='Control'><Row N='TextPosition'><Cell N='X' V='0.1112204939126969'/><Cell N='Y' V='0.09842519462108613'/><Cell N='XDyn' V='0.1112204939126969' F='Inh'/><Cell N='YDyn' V='0.09842519462108613' F='Inh'/></Row></Section><Section N='Character'><Row IX='0'><Cell N='Font' V='Times New Roman'/><Cell N='Size' V='0.125' U='PT'/><Cell N='ComplexScriptFont' V='Times New Roman'/></Row></Section><Section N='Geometry' IX='0'><Row T='MoveTo' IX='1'><Cell N='Y' V='0.09842519685039353'/></Row><Row T='LineTo' IX='2'><Cell N='X' V='0.2224409872028463'/><Cell N='Y' V='0.09842519685039353'/></Row><Row T='LineTo' IX='3' Del='1'/></Section></Shape><Shape ID='116' Type='Shape' LineStyle='1' FillStyle='1' TextStyle='8'><Cell N='PinX' V='5.740157592661669'/><Cell N='PinY' V='5.973766735900028'/><Cell N='Width' V='0.7372050724492594'/><Cell N='Height' V='0.1666666666666696'/><Cell N='LocPinX' V='0.3686025362246297' F='Width*0.5'/><Cell N='LocPinY' V='0.08333333333333481' F='Height*0.5'/><Cell N='Angle' V='0'/><Cell N='FlipX' V='0'/><Cell N='FlipY' V='0'/><Cell N='ResizeMode' V='0'/><Cell N='EventDblClick' V='0' F='OPENTEXTWIN()'/><Cell N='LinePattern' V='0' F='THEMEGUARD(0)'/><Cell N='FillPattern' V='0' F='THEMEGUARD(0)'/><Cell N='ShdwPattern' V='0' F='THEMEGUARD(0)'/><Cell N='LineGradientEnabled' V='0' F='THEMEGUARD(FALSE)'/><Cell N='FillGradientEnabled' V='0' F='THEMEGUARD(FALSE)'/><Cell N='QuickStyleVariation' V='3'/><Cell N='ObjType' V='1'/><Section N='Character'><Row IX='0'><Cell N='Font' V='Times New Roman'/><Cell N='Size' V='0.1666666666666667' U='PT'/><Cell N='ComplexScriptFont' V='Times New Roman'/><Cell N='LangID' V='en-US'/></Row></Section><Section N='Geometry' IX='0'><Cell N='NoFill' V='0'/><Cell N='NoLine' V='0'/><Cell N='NoShow' V='0'/><Cell N='NoSnap' V='0'/><Cell N='NoQuickDrag' V='0'/><Row T='RelMoveTo' IX='1'><Cell N='X' V='0'/><Cell N='Y' V='0'/></Row><Row T='RelLineTo' IX='2'><Cell N='X' V='1'/><Cell N='Y' V='0'/></Row><Row T='RelLineTo' IX='3'><Cell N='X' V='1'/><Cell N='Y' V='1'/></Row><Row T='RelLineTo' IX='4'><Cell N='X' V='0'/><Cell N='Y' V='1'/></Row><Row T='RelLineTo' IX='5'><Cell N='X' V='0'/><Cell N='Y' V='0'/></Row></Section><Text><cp IX='0'/>shoots
</Text></Shape><Shape ID='117' NameU='Dynamic connector.117' Name='动态连接线.117' Type='Shape' Master='5'><Cell N='PinX' V='4.831200818151022' F='Inh'/><Cell N='PinY' V='5.72770375162697' U='MM' F='Inh'/><Cell N='Width' V='0.1968503937007874' F='GUARD(0.19685039370079DL)'/><Cell N='Height' V='-0.2768760746908043' U='MM' F='GUARD(EndY-BeginY)'/><Cell N='LocPinX' V='0.09842519685039369' F='Inh'/><Cell N='LocPinY' V='-0.1384380373454022' U='MM' F='Inh'/><Cell N='BeginX' V='4.831200818151022' F='PAR(PNT(Sheet.114!Connections.X1,Sheet.114!Connections.Y1))'/><Cell N='BeginY' V='5.866141788972373' U='MM' F='PAR(PNT(Sheet.114!Connections.X1,Sheet.114!Connections.Y1))'/><Cell N='EndX' V='4.831200818151022' F='PAR(PNT(Sheet.120!Connections.X3,Sheet.120!Connections.Y3))'/><Cell N='EndY' V='5.589265714281568' F='PAR(PNT(Sheet.120!Connections.X3,Sheet.120!Connections.Y3))'/><Cell N='LayerMember' V='0'/><Cell N='BegTrigger' V='2' F='_XFTRIGGER(Sheet.114!EventXFMod)'/><Cell N='EndTrigger' V='2' F='_XFTRIGGER(Sheet.120!EventXFMod)'/><Cell N='TxtPinX' V='0.09842519462108612' F='Inh'/><Cell N='TxtPinY' V='-0.138438031077385' F='Inh'/><Cell N='TxtWidth' V='0.625' U='PT' F='Inh'/><Cell N='TxtHeight' V='0.2611111111111111' F='Inh'/><Cell N='TxtLocPinX' V='0.3125' U='PT' F='Inh'/><Cell N='TxtLocPinY' V='0.1305555555555555' F='Inh'/><Section N='Control'><Row N='TextPosition'><Cell N='X' V='0.09842519462108612'/><Cell N='Y' V='-0.138438031077385'/><Cell N='XDyn' V='0.09842519462108612' F='Inh'/><Cell N='YDyn' V='-0.138438031077385' F='Inh'/></Row></Section><Section N='Character'><Row IX='0'><Cell N='Font' V='Times New Roman'/><Cell N='Size' V='0.125' U='PT'/><Cell N='ComplexScriptFont' V='Times New Roman'/></Row></Section><Section N='Geometry' IX='0'><Row T='MoveTo' IX='1'><Cell N='X' V='0.09842519685039353'/></Row><Row T='LineTo' IX='2'><Cell N='X' V='0.09842519685039353'/><Cell N='Y' V='-0.2768760746908061'/></Row><Row T='LineTo' IX='3' Del='1'/></Section></Shape><Shape ID='118' NameU='Rectangle.118' Name='矩形.118' Type='Shape' Master='4'><Cell N='PinX' V='3.437992134908878'/><Cell N='PinY' V='5.481640767353912'/><Cell N='Width' V='1.71850389994206'/><Cell N='Height' V='0.2152498938553101'/><Cell N='LocPinX' V='0.8592519499710301' F='Inh'/><Cell N='LocPinY' V='0.1076249469276551' F='Inh'/><Cell N='ObjType' V='1'/><Cell N='SketchEnabled' V='0'/><Cell N='FillForegnd' V='#d9958f' F='THEMEGUARD(MSOTINT(THEMEVAL("AccentColor"),40))'/><Cell N='FillBkgnd' V='#e3b0ac' F='THEMEGUARD(SHADE(FillForegnd,LUMDIFF(THEMEVAL("FillColor"),THEMEVAL("FillColor2"))))'/><Cell N='FillGradientEnabled' V='0'/><Section N='Connection'><Row T='Connection' IX='0'><Cell N='X' V='0.8592519499710301' F='Inh'/></Row><Row T='Connection' IX='1'><Cell N='X' V='1.71850389994206' F='Inh'/><Cell N='Y' V='0.1076249469276551' F='Inh'/></Row><Row T='Connection' IX='2'><Cell N='X' V='0.8592519499710301' F='Inh'/><Cell N='Y' V='0.2152498938553101' F='Inh'/></Row><Row T='Connection' IX='3'><Cell N='Y' V='0.1076249469276551' F='Inh'/></Row><Row T='Connection' IX='4'><Cell N='X' V='0.8592519499710301' F='Inh'/><Cell N='Y' V='0.1076249469276551' F='Inh'/></Row></Section><Section N='Character'><Row IX='0'><Cell N='Font' V='Times New Roman'/><Cell N='Color' V='0'/><Cell N='Style' V='0'/><Cell N='Size' V='0.1666666666666667' U='PT'/><Cell N='AsianFont' V='SimSun'/><Cell N='ComplexScriptFont' V='Times New Roman'/></Row></Section><Section N='Geometry' IX='0'><Row T='LineTo' IX='2'><Cell N='X' V='1.71850389994206' F='Inh'/></Row><Row T='LineTo' IX='3'><Cell N='X' V='1.71850389994206' F='Inh'/><Cell N='Y' V='0.2152498938553101' F='Inh'/></Row><Row T='LineTo' IX='4'><Cell N='Y' V='0.2152498938553101' F='Inh'/></Row></Section><Text><cp IX='0'/>Transformer Encode
</Text></Shape><Shape ID='119' NameU='Dynamic connector.119' Name='动态连接线.119' Type='Shape' Master='5'><Cell N='PinX' V='4.416830726927868' U='MM' F='Inh'/><Cell N='PinY' V='5.481640435853391' F='Inh'/><Cell N='Width' V='0.2578740589328152' U='MM' F='GUARD(EndX-BeginX)'/><Cell N='Height' V='0.1968503937007874' F='GUARD(0.19685039370079DL)'/><Cell N='LocPinX' V='0.1289370294664076' U='MM' F='Inh'/><Cell N='LocPinY' V='0.09842519685039369' F='Inh'/><Cell N='BeginX' V='4.287893697461461'/><Cell N='BeginY' V='5.481640104352869'/><Cell N='EndX' V='4.545767756394276' U='MM' F='PAR(PNT(Sheet.120!Connections.X4,Sheet.120!Connections.Y4))'/><Cell N='EndY' V='5.481640767353913' F='PAR(PNT(Sheet.120!Connections.X4,Sheet.120!Connections.Y4))'/><Cell N='LayerMember' V='0'/><Cell N='BegTrigger' V='1' F='_XFTRIGGER(EventXFMod)'/><Cell N='EndTrigger' V='2' F='_XFTRIGGER(Sheet.120!EventXFMod)'/><Cell N='TxtPinX' V='0.1289370357990265' F='Inh'/><Cell N='TxtPinY' V='0.09842519834637642' F='Inh'/><Cell N='TxtWidth' V='0.625' U='PT' F='Inh'/><Cell N='TxtHeight' V='0.2611111111111111' F='Inh'/><Cell N='TxtLocPinX' V='0.3125' U='PT' F='Inh'/><Cell N='TxtLocPinY' V='0.1305555555555555' F='Inh'/><Section N='Control'><Row N='TextPosition'><Cell N='X' V='0.1289370357990265'/><Cell N='Y' V='0.09842519834637642'/><Cell N='XDyn' V='0.1289370357990265' F='Inh'/><Cell N='YDyn' V='0.09842519834637642' F='Inh'/></Row></Section><Section N='Character'><Row IX='0'><Cell N='Font' V='Times New Roman'/><Cell N='Size' V='0.125' U='PT'/><Cell N='ComplexScriptFont' V='Times New Roman'/></Row></Section><Section N='Geometry' IX='0'><Row T='MoveTo' IX='1'><Cell N='Y' V='0.09842486534987227'/></Row><Row T='LineTo' IX='2'><Cell N='X' V='0.2578740589328152'/><Cell N='Y' V='0.09842552835091478'/></Row><Row T='LineTo' IX='3' Del='1'/></Section></Shape><Shape ID='120' NameU='Rectangle.120' Name='矩形.120' Type='Shape' Master='4'><Cell N='PinX' V='4.831200818151022'/><Cell N='PinY' V='5.481640767353913'/><Cell N='Width' V='0.5708661235134915'/><Cell N='Height' V='0.2152498938553101'/><Cell N='LocPinX' V='0.2854330617567458' F='Inh'/><Cell N='LocPinY' V='0.1076249469276551' F='Inh'/><Cell N='ObjType' V='1'/><Cell N='SketchEnabled' V='0'/><Cell N='FillForegnd' V='#fbd7bb' F='THEMEGUARD(MSOTINT(THEMEVAL("AccentColor5"),60))'/><Cell N='FillBkgnd' V='#fce1cd' F='THEMEGUARD(SHADE(FillForegnd,LUMDIFF(THEMEVAL("FillColor"),THEMEVAL("FillColor2"))))'/><Cell N='FillGradientEnabled' V='0'/><Section N='Connection'><Row T='Connection' IX='0'><Cell N='X' V='0.2854330617567458' F='Inh'/></Row><Row T='Connection' IX='1'><Cell N='X' V='0.5708661235134915' F='Inh'/><Cell N='Y' V='0.1076249469276551' F='Inh'/></Row><Row T='Connection' IX='2'><Cell N='X' V='0.2854330617567458' F='Inh'/><Cell N='Y' V='0.2152498938553101' F='Inh'/></Row><Row T='Connection' IX='3'><Cell N='Y' V='0.1076249469276551' F='Inh'/></Row><Row T='Connection' IX='4'><Cell N='X' V='0.2854330617567458' F='Inh'/><Cell N='Y' V='0.1076249469276551' F='Inh'/></Row></Section><Section N='Character'><Row IX='0'><Cell N='Font' V='Times New Roman'/><Cell N='Color' V='0'/><Cell N='Style' V='0'/><Cell N='Size' V='0.1666666666666667' U='PT'/><Cell N='AsianFont' V='SimSun'/><Cell N='ComplexScriptFont' V='Times New Roman'/></Row></Section><Section N='Geometry' IX='0'><Row T='LineTo' IX='2'><Cell N='X' V='0.5708661235134915' F='Inh'/></Row><Row T='LineTo' IX='3'><Cell N='X' V='0.5708661235134915' F='Inh'/><Cell N='Y' V='0.2152498938553101' F='Inh'/></Row><Row T='LineTo' IX='4'><Cell N='Y' V='0.2152498938553101' F='Inh'/></Row></Section><Text><cp IX='0'/>LSTM
</Text></Shape><Shape ID='121' NameU='Dynamic connector.121' Name='动态连接线.121' Type='Shape' Master='5'><Cell N='PinX' V='5.271899738637669' F='Inh'/><Cell N='PinY' V='5.481640767353913' F='Inh'/><Cell N='Width' V='0.2455713388069523' F='GUARD(EndX-BeginX)'/><Cell N='Height' V='0.1968503937007874' F='GUARD(0.19685039370079DL)'/><Cell N='LocPinX' V='0.1227856694034761' F='Inh'/><Cell N='LocPinY' V='0.09842519685039369' F='Inh'/><Cell N='BeginX' V='5.149114069234193'/><Cell N='BeginY' V='5.481640767353913'/><Cell N='EndX' V='5.394685408041145' F='_WALKGLUE(EndTrigger,BegTrigger,WalkPreference)'/><Cell N='EndY' V='5.481640767353913' F='_WALKGLUE(EndTrigger,BegTrigger,WalkPreference)'/><Cell N='LayerMember' V='0'/><Cell N='BegTrigger' V='1' F='_XFTRIGGER(EventXFMod)'/><Cell N='EndTrigger' V='2' F='_XFTRIGGER(Sheet.122!EventXFMod)'/><Cell N='ConFixedCode' V='5'/><Cell N='TxtPinX' V='0.1227856725454331' F='Inh'/><Cell N='TxtPinY' V='0.09842519462108613' F='Inh'/><Cell N='TxtWidth' V='0.625' U='PT' F='Inh'/><Cell N='TxtHeight' V='0.2611111111111111' F='Inh'/><Cell N='TxtLocPinX' V='0.3125' U='PT' F='Inh'/><Cell N='TxtLocPinY' V='0.1305555555555555' F='Inh'/><Section N='Control'><Row N='TextPosition'><Cell N='X' V='0.1227856725454331'/><Cell N='Y' V='0.09842519462108613'/><Cell N='XDyn' V='0.1227856725454331' F='Inh'/><Cell N='YDyn' V='0.09842519462108613' F='Inh'/></Row></Section><Section N='Character'><Row IX='0'><Cell N='Font' V='Times New Roman'/><Cell N='Size' V='0.125' U='PT'/><Cell N='ComplexScriptFont' V='Times New Roman'/></Row></Section><Section N='Geometry' IX='0'><Row T='MoveTo' IX='1'><Cell N='Y' V='0.09842519685039353'/></Row><Row T='LineTo' IX='2'><Cell N='X' V='0.2455713388069523'/><Cell N='Y' V='0.09842519685039353'/></Row><Row T='LineTo' IX='3' Del='1'/></Section></Shape><Shape ID='122' Type='Shape' LineStyle='1' FillStyle='1' TextStyle='8'><Cell N='PinX' V='5.763287944265775'/><Cell N='PinY' V='5.481640767353913'/><Cell N='Width' V='0.7372050724492603'/><Cell N='Height' V='0.1666666666666696'/><Cell N='LocPinX' V='0.3686025362246301' F='Width*0.5'/><Cell N='LocPinY' V='0.08333333333333481' F='Height*0.5'/><Cell N='Angle' V='0'/><Cell N='FlipX' V='0'/><Cell N='FlipY' V='0'/><Cell N='ResizeMode' V='0'/><Cell N='EventDblClick' V='0' F='OPENTEXTWIN()'/><Cell N='LinePattern' V='0' F='THEMEGUARD(0)'/><Cell N='FillPattern' V='0' F='THEMEGUARD(0)'/><Cell N='ShdwPattern' V='0' F='THEMEGUARD(0)'/><Cell N='LineGradientEnabled' V='0' F='THEMEGUARD(FALSE)'/><Cell N='FillGradientEnabled' V='0' F='THEMEGUARD(FALSE)'/><Cell N='QuickStyleVariation' V='3'/><Cell N='ObjType' V='1'/><Section N='Character'><Row IX='0'><Cell N='Font' V='Times New Roman'/><Cell N='Size' V='0.1666666666666667' U='PT'/><Cell N='ComplexScriptFont' V='Times New Roman'/><Cell N='LangID' V='en-US'/></Row></Section><Section N='Geometry' IX='0'><Cell N='NoFill' V='0'/><Cell N='NoLine' V='0'/><Cell N='NoShow' V='0'/><Cell N='NoSnap' V='0'/><Cell N='NoQuickDrag' V='0'/><Row T='RelMoveTo' IX='1'><Cell N='X' V='0'/><Cell N='Y' V='0'/></Row><Row T='RelLineTo' IX='2'><Cell N='X' V='1'/><Cell N='Y' V='0'/></Row><Row T='RelLineTo' IX='3'><Cell N='X' V='1'/><Cell N='Y' V='1'/></Row><Row T='RelLineTo' IX='4'><Cell N='X' V='0'/><Cell N='Y' V='1'/></Row><Row T='RelLineTo' IX='5'><Cell N='X' V='0'/><Cell N='Y' V='0'/></Row></Section><Text><cp IX='0'/>a
</Text></Shape><Shape ID='123' NameU='Dynamic connector.123' Name='动态连接线.123' Type='Shape' Master='5'><Cell N='PinX' V='4.831200818151022' F='Inh'/><Cell N='PinY' V='5.235577783080857' U='MM' F='Inh'/><Cell N='Width' V='0.1968503937007874' F='GUARD(0.19685039370079DL)'/><Cell N='Height' V='-0.2768760746908026' U='MM' F='GUARD(EndY-BeginY)'/><Cell N='LocPinX' V='0.09842519685039369' F='Inh'/><Cell N='LocPinY' V='-0.1384380373454008' U='MM' F='Inh'/><Cell N='BeginX' V='4.831200818151022' F='PAR(PNT(Sheet.120!Connections.X1,Sheet.120!Connections.Y1))'/><Cell N='BeginY' V='5.374015820426259' U='MM' F='PAR(PNT(Sheet.120!Connections.X1,Sheet.120!Connections.Y1))'/><Cell N='EndX' V='4.831200818151022' F='PAR(PNT(Sheet.126!Connections.X3,Sheet.126!Connections.Y3))'/><Cell N='EndY' V='5.097139745735456' F='PAR(PNT(Sheet.126!Connections.X3,Sheet.126!Connections.Y3))'/><Cell N='LayerMember' V='0'/><Cell N='BegTrigger' V='2' F='_XFTRIGGER(Sheet.120!EventXFMod)'/><Cell N='EndTrigger' V='2' F='_XFTRIGGER(Sheet.126!EventXFMod)'/><Cell N='TxtPinX' V='0.09842519462108612' F='Inh'/><Cell N='TxtPinY' V='-0.1384380310773857' F='Inh'/><Cell N='TxtWidth' V='0.625' U='PT' F='Inh'/><Cell N='TxtHeight' V='0.2611111111111111' F='Inh'/><Cell N='TxtLocPinX' V='0.3125' U='PT' F='Inh'/><Cell N='TxtLocPinY' V='0.1305555555555555' F='Inh'/><Section N='Control'><Row N='TextPosition'><Cell N='X' V='0.09842519462108612'/><Cell N='Y' V='-0.1384380310773857'/><Cell N='XDyn' V='0.09842519462108612' F='Inh'/><Cell N='YDyn' V='-0.1384380310773857' F='Inh'/></Row></Section><Section N='Character'><Row IX='0'><Cell N='Font' V='Times New Roman'/><Cell N='Size' V='0.125' U='PT'/><Cell N='ComplexScriptFont' V='Times New Roman'/></Row></Section><Section N='Geometry' IX='0'><Row T='MoveTo' IX='1'><Cell N='X' V='0.09842519685039353'/></Row><Row T='LineTo' IX='2'><Cell N='X' V='0.09842519685039353'/><Cell N='Y' V='-0.2768760746908026'/></Row><Row T='LineTo' IX='3' Del='1'/></Section></Shape><Shape ID='124' NameU='Rectangle.124' Name='矩形.124' Type='Shape' Master='4'><Cell N='PinX' V='3.437992134908878'/><Cell N='PinY' V='4.989514798807798'/><Cell N='Width' V='1.718503899942061'/><Cell N='Height' V='0.2152498938553101'/><Cell N='LocPinX' V='0.8592519499710305' F='Inh'/><Cell N='LocPinY' V='0.1076249469276551' F='Inh'/><Cell N='ObjType' V='1'/><Cell N='SketchEnabled' V='0'/><Cell N='FillForegnd' V='#d9958f' F='THEMEGUARD(MSOTINT(THEMEVAL("AccentColor"),40))'/><Cell N='FillBkgnd' V='#e3b0ac' F='THEMEGUARD(SHADE(FillForegnd,LUMDIFF(THEMEVAL("FillColor"),THEMEVAL("FillColor2"))))'/><Cell N='FillGradientEnabled' V='0'/><Section N='Connection'><Row T='Connection' IX='0'><Cell N='X' V='0.8592519499710305' F='Inh'/></Row><Row T='Connection' IX='1'><Cell N='X' V='1.718503899942061' F='Inh'/><Cell N='Y' V='0.1076249469276551' F='Inh'/></Row><Row T='Connection' IX='2'><Cell N='X' V='0.8592519499710305' F='Inh'/><Cell N='Y' V='0.2152498938553101' F='Inh'/></Row><Row T='Connection' IX='3'><Cell N='Y' V='0.1076249469276551' F='Inh'/></Row><Row T='Connection' IX='4'><Cell N='X' V='0.8592519499710305' F='Inh'/><Cell N='Y' V='0.1076249469276551' F='Inh'/></Row></Section><Section N='Character'><Row IX='0'><Cell N='Font' V='Times New Roman'/><Cell N='Color' V='0'/><Cell N='Style' V='0'/><Cell N='Size' V='0.1666666666666667' U='PT'/><Cell N='AsianFont' V='SimSun'/><Cell N='ComplexScriptFont' V='Times New Roman'/></Row></Section><Section N='Geometry' IX='0'><Row T='LineTo' IX='2'><Cell N='X' V='1.718503899942061' F='Inh'/></Row><Row T='LineTo' IX='3'><Cell N='X' V='1.718503899942061' F='Inh'/><Cell N='Y' V='0.2152498938553101' F='Inh'/></Row><Row T='LineTo' IX='4'><Cell N='Y' V='0.2152498938553101' F='Inh'/></Row></Section><Text><cp IX='0'/>Transformer Encode
</Text></Shape><Shape ID='125' NameU='Dynamic connector.125' Name='动态连接线.125' Type='Shape' Master='5'><Cell N='PinX' V='4.416830726927868' U='MM' F='Inh'/><Cell N='PinY' V='4.989514467307278' F='Inh'/><Cell N='Width' V='0.2578740589328152' U='MM' F='GUARD(EndX-BeginX)'/><Cell N='Height' V='0.1968503937007874' F='GUARD(0.19685039370079DL)'/><Cell N='LocPinX' V='0.1289370294664076' U='MM' F='Inh'/><Cell N='LocPinY' V='0.09842519685039369' F='Inh'/><Cell N='BeginX' V='4.287893697461461'/><Cell N='BeginY' V='4.989514135806755'/><Cell N='EndX' V='4.545767756394276' U='MM' F='PAR(PNT(Sheet.126!Connections.X4,Sheet.126!Connections.Y4))'/><Cell N='EndY' V='4.989514798807801' F='PAR(PNT(Sheet.126!Connections.X4,Sheet.126!Connections.Y4))'/><Cell N='LayerMember' V='0'/><Cell N='BegTrigger' V='1' F='_XFTRIGGER(EventXFMod)'/><Cell N='EndTrigger' V='2' F='_XFTRIGGER(Sheet.126!EventXFMod)'/><Cell N='TxtPinX' V='0.1289370357990265' F='Inh'/><Cell N='TxtPinY' V='0.09842519834637642' F='Inh'/><Cell N='TxtWidth' V='0.625' U='PT' F='Inh'/><Cell N='TxtHeight' V='0.2611111111111111' F='Inh'/><Cell N='TxtLocPinX' V='0.3125' U='PT' F='Inh'/><Cell N='TxtLocPinY' V='0.1305555555555555' F='Inh'/><Section N='Control'><Row N='TextPosition'><Cell N='X' V='0.1289370357990265'/><Cell N='Y' V='0.09842519834637642'/><Cell N='XDyn' V='0.1289370357990265' F='Inh'/><Cell N='YDyn' V='0.09842519834637642' F='Inh'/></Row></Section><Section N='Character'><Row IX='0'><Cell N='Font' V='Times New Roman'/><Cell N='Size' V='0.125' U='PT'/><Cell N='ComplexScriptFont' V='Times New Roman'/></Row></Section><Section N='Geometry' IX='0'><Row T='MoveTo' IX='1'><Cell N='Y' V='0.09842486534987049'/></Row><Row T='LineTo' IX='2'><Cell N='X' V='0.2578740589328152'/><Cell N='Y' V='0.09842552835091656'/></Row><Row T='LineTo' IX='3' Del='1'/></Section></Shape><Shape ID='126' NameU='Rectangle.126' Name='矩形.126' Type='Shape' Master='4'><Cell N='PinX' V='4.831200818151022'/><Cell N='PinY' V='4.989514798807801'/><Cell N='Width' V='0.5708661235134915'/><Cell N='Height' V='0.2152498938553101'/><Cell N='LocPinX' V='0.2854330617567458' F='Inh'/><Cell N='LocPinY' V='0.1076249469276551' F='Inh'/><Cell N='ObjType' V='1'/><Cell N='SketchEnabled' V='0'/><Cell N='FillForegnd' V='#fbd7bb' F='THEMEGUARD(MSOTINT(THEMEVAL("AccentColor5"),60))'/><Cell N='FillBkgnd' V='#fce1cd' F='THEMEGUARD(SHADE(FillForegnd,LUMDIFF(THEMEVAL("FillColor"),THEMEVAL("FillColor2"))))'/><Cell N='FillGradientEnabled' V='0'/><Section N='Connection'><Row T='Connection' IX='0'><Cell N='X' V='0.2854330617567458' F='Inh'/></Row><Row T='Connection' IX='1'><Cell N='X' V='0.5708661235134915' F='Inh'/><Cell N='Y' V='0.1076249469276551' F='Inh'/></Row><Row T='Connection' IX='2'><Cell N='X' V='0.2854330617567458' F='Inh'/><Cell N='Y' V='0.2152498938553101' F='Inh'/></Row><Row T='Connection' IX='3'><Cell N='Y' V='0.1076249469276551' F='Inh'/></Row><Row T='Connection' IX='4'><Cell N='X' V='0.2854330617567458' F='Inh'/><Cell N='Y' V='0.1076249469276551' F='Inh'/></Row></Section><Section N='Character'><Row IX='0'><Cell N='Font' V='Times New Roman'/><Cell N='Color' V='0'/><Cell N='Style' V='0'/><Cell N='Size' V='0.1666666666666667' U='PT'/><Cell N='AsianFont' V='SimSun'/><Cell N='ComplexScriptFont' V='Times New Roman'/></Row></Section><Section N='Geometry' IX='0'><Row T='LineTo' IX='2'><Cell N='X' V='0.5708661235134915' F='Inh'/></Row><Row T='LineTo' IX='3'><Cell N='X' V='0.5708661235134915' F='Inh'/><Cell N='Y' V='0.2152498938553101' F='Inh'/></Row><Row T='LineTo' IX='4'><Cell N='Y' V='0.2152498938553101' F='Inh'/></Row></Section><Text><cp IX='0'/>LSTM
</Text></Shape><Shape ID='127' NameU='Dynamic connector.127' Name='动态连接线.127' Type='Shape' Master='5'><Cell N='PinX' V='5.25959649746544' F='Inh'/><Cell N='PinY' V='4.988852071204619' F='Inh'/><Cell N='Width' V='0.2209648564624942' F='GUARD(EndX-BeginX)'/><Cell N='Height' V='-0.1968503937007874' F='GUARD(-0.19685039370079DL)'/><Cell N='LocPinX' V='0.1104824282312467' F='Inh'/><Cell N='LocPinY' V='-0.09842519685039369' F='Inh'/><Cell N='BeginX' V='5.149114069234193'/><Cell N='BeginY' V='4.989514798807801'/><Cell N='EndX' V='5.370078925696687'/><Cell N='EndY' V='4.988189343601436'/><Cell N='LayerMember' V='0'/><Cell N='BegTrigger' V='1' F='_XFTRIGGER(EventXFMod)'/><Cell N='EndTrigger' V='1' F='_XFTRIGGER(EventXFMod)'/><Cell N='ConFixedCode' V='3'/><Cell N='TxtPinX' V='0.110482431948185' F='Inh'/><Cell N='TxtPinY' V='-0.09842519834637641' F='Inh'/><Cell N='TxtWidth' V='0.625' U='PT' F='Inh'/><Cell N='TxtHeight' V='0.2611111111111111' F='Inh'/><Cell N='TxtLocPinX' V='0.3125' U='PT' F='Inh'/><Cell N='TxtLocPinY' V='0.1305555555555555' F='Inh'/><Section N='Control'><Row N='TextPosition'><Cell N='X' V='0.110482431948185'/><Cell N='Y' V='-0.09842519834637641'/><Cell N='XDyn' V='0.110482431948185' F='Inh'/><Cell N='YDyn' V='-0.09842519834637641' F='Inh'/></Row></Section><Section N='Character'><Row IX='0'><Cell N='Font' V='Times New Roman'/><Cell N='Size' V='0.125' U='PT'/><Cell N='ComplexScriptFont' V='Times New Roman'/></Row></Section><Section N='Geometry' IX='0'><Row T='MoveTo' IX='1'><Cell N='Y' V='-0.09776246924721033'/></Row><Row T='LineTo' IX='2'><Cell N='X' V='0.2209648564624933'/><Cell N='Y' V='-0.09908792445357673'/></Row><Row T='LineTo' IX='3' Del='1'/></Section></Shape><Shape ID='128' Type='Shape' LineStyle='1' FillStyle='1' TextStyle='8'><Cell N='PinX' V='5.733760087646761'/><Cell N='PinY' V='4.989514798807801'/><Cell N='Width' V='0.7372050724492629'/><Cell N='Height' V='0.1666666666666696'/><Cell N='LocPinX' V='0.3686025362246315' F='Width*0.5'/><Cell N='LocPinY' V='0.08333333333333481' F='Height*0.5'/><Cell N='Angle' V='0'/><Cell N='FlipX' V='0'/><Cell N='FlipY' V='0'/><Cell N='ResizeMode' V='0'/><Cell N='EventDblClick' V='0' F='OPENTEXTWIN()'/><Cell N='LinePattern' V='0' F='THEMEGUARD(0)'/><Cell N='FillPattern' V='0' F='THEMEGUARD(0)'/><Cell N='ShdwPattern' V='0' F='THEMEGUARD(0)'/><Cell N='LineGradientEnabled' V='0' F='THEMEGUARD(FALSE)'/><Cell N='FillGradientEnabled' V='0' F='THEMEGUARD(FALSE)'/><Cell N='QuickStyleVariation' V='3'/><Cell N='ObjType' V='1'/><Section N='Character'><Row IX='0'><Cell N='Font' V='Times New Roman'/><Cell N='Size' V='0.1666666666666667' U='PT'/><Cell N='ComplexScriptFont' V='Times New Roman'/><Cell N='LangID' V='en-US'/></Row></Section><Section N='Geometry' IX='0'><Cell N='NoFill' V='0'/><Cell N='NoLine' V='0'/><Cell N='NoShow' V='0'/><Cell N='NoSnap' V='0'/><Cell N='NoQuickDrag' V='0'/><Row T='RelMoveTo' IX='1'><Cell N='X' V='0'/><Cell N='Y' V='0'/></Row><Row T='RelLineTo' IX='2'><Cell N='X' V='1'/><Cell N='Y' V='0'/></Row><Row T='RelLineTo' IX='3'><Cell N='X' V='1'/><Cell N='Y' V='1'/></Row><Row T='RelLineTo' IX='4'><Cell N='X' V='0'/><Cell N='Y' V='1'/></Row><Row T='RelLineTo' IX='5'><Cell N='X' V='0'/><Cell N='Y' V='0'/></Row></Section><Text><cp IX='0'/>three
</Text></Shape><Shape ID='129' NameU='Dynamic connector.129' Name='动态连接线.129' Type='Shape' Master='5'><Cell N='PinX' V='4.831200818151022' F='Inh'/><Cell N='PinY' V='4.753937100058154' U='MM' F='Inh'/><Cell N='Width' V='0.1968503937007874' F='GUARD(0.19685039370079DL)'/><Cell N='Height' V='-0.2559055036439828' U='MM' F='GUARD(EndY-BeginY)'/><Cell N='LocPinX' V='0.09842519685039369' F='Inh'/><Cell N='LocPinY' V='-0.1279527518219914' U='MM' F='Inh'/><Cell N='BeginX' V='4.831200818151022' F='PAR(PNT(Sheet.126!Connections.X1,Sheet.126!Connections.Y1))'/><Cell N='BeginY' V='4.881889851880146' U='MM' F='PAR(PNT(Sheet.126!Connections.X1,Sheet.126!Connections.Y1))'/><Cell N='EndX' V='4.831200818151022' F='PAR(PNT(Sheet.132!Connections.X3,Sheet.132!Connections.Y3))'/><Cell N='EndY' V='4.625984348236163' F='PAR(PNT(Sheet.132!Connections.X3,Sheet.132!Connections.Y3))'/><Cell N='LayerMember' V='0'/><Cell N='BegTrigger' V='2' F='_XFTRIGGER(Sheet.126!EventXFMod)'/><Cell N='EndTrigger' V='2' F='_XFTRIGGER(Sheet.132!EventXFMod)'/><Cell N='TxtPinX' V='0.09842519462108612' F='Inh'/><Cell N='TxtPinY' V='-0.1279527544975284' F='Inh'/><Cell N='TxtWidth' V='0.625' U='PT' F='Inh'/><Cell N='TxtHeight' V='0.2611111111111111' F='Inh'/><Cell N='TxtLocPinX' V='0.3125' U='PT' F='Inh'/><Cell N='TxtLocPinY' V='0.1305555555555555' F='Inh'/><Section N='Control'><Row N='TextPosition'><Cell N='X' V='0.09842519462108612'/><Cell N='Y' V='-0.1279527544975284'/><Cell N='XDyn' V='0.09842519462108612' F='Inh'/><Cell N='YDyn' V='-0.1279527544975284' F='Inh'/></Row></Section><Section N='Character'><Row IX='0'><Cell N='Font' V='Times New Roman'/><Cell N='Size' V='0.125' U='PT'/><Cell N='ComplexScriptFont' V='Times New Roman'/></Row></Section><Section N='Geometry' IX='0'><Row T='MoveTo' IX='1'><Cell N='X' V='0.09842519685039353'/></Row><Row T='LineTo' IX='2'><Cell N='X' V='0.09842519685039353'/><Cell N='Y' V='-0.255905503643981'/></Row><Row T='LineTo' IX='3' Del='1'/></Section></Shape><Shape ID='130' NameU='Rectangle.130' Name='矩形.130' Type='Shape' Master='4'><Cell N='PinX' V='3.437992134908878'/><Cell N='PinY' V='4.518359401308507'/><Cell N='Width' V='1.718503899942061'/><Cell N='Height' V='0.2152498938553101'/><Cell N='LocPinX' V='0.8592519499710305' F='Inh'/><Cell N='LocPinY' V='0.1076249469276551' F='Inh'/><Cell N='ObjType' V='1'/><Cell N='SketchEnabled' V='0'/><Cell N='FillForegnd' V='#d9958f' F='THEMEGUARD(MSOTINT(THEMEVAL("AccentColor"),40))'/><Cell N='FillBkgnd' V='#e3b0ac' F='THEMEGUARD(SHADE(FillForegnd,LUMDIFF(THEMEVAL("FillColor"),THEMEVAL("FillColor2"))))'/><Cell N='FillGradientEnabled' V='0'/><Section N='Connection'><Row T='Connection' IX='0'><Cell N='X' V='0.8592519499710305' F='Inh'/></Row><Row T='Connection' IX='1'><Cell N='X' V='1.718503899942061' F='Inh'/><Cell N='Y' V='0.1076249469276551' F='Inh'/></Row><Row T='Connection' IX='2'><Cell N='X' V='0.8592519499710305' F='Inh'/><Cell N='Y' V='0.2152498938553101' F='Inh'/></Row><Row T='Connection' IX='3'><Cell N='Y' V='0.1076249469276551' F='Inh'/></Row><Row T='Connection' IX='4'><Cell N='X' V='0.8592519499710305' F='Inh'/><Cell N='Y' V='0.1076249469276551' F='Inh'/></Row></Section><Section N='Character'><Row IX='0'><Cell N='Font' V='Times New Roman'/><Cell N='Color' V='0'/><Cell N='Style' V='0'/><Cell N='Size' V='0.1666666666666667' U='PT'/><Cell N='AsianFont' V='SimSun'/><Cell N='ComplexScriptFont' V='Times New Roman'/></Row></Section><Section N='Geometry' IX='0'><Row T='LineTo' IX='2'><Cell N='X' V='1.718503899942061' F='Inh'/></Row><Row T='LineTo' IX='3'><Cell N='X' V='1.718503899942061' F='Inh'/><Cell N='Y' V='0.2152498938553101' F='Inh'/></Row><Row T='LineTo' IX='4'><Cell N='Y' V='0.2152498938553101' F='Inh'/></Row></Section><Text><cp IX='0'/>Transformer Encode
</Text></Shape><Shape ID='131' NameU='Dynamic connector.131' Name='动态连接线.131' Type='Shape' Master='5'><Cell N='PinX' V='4.416830726927868' U='MM' F='Inh'/><Cell N='PinY' V='4.518359069807986' F='Inh'/><Cell N='Width' V='0.2578740589328152' U='MM' F='GUARD(EndX-BeginX)'/><Cell N='Height' V='0.1968503937007874' F='GUARD(0.19685039370079DL)'/><Cell N='LocPinX' V='0.1289370294664076' U='MM' F='Inh'/><Cell N='LocPinY' V='0.09842519685039369' F='Inh'/><Cell N='BeginX' V='4.287893697461461'/><Cell N='BeginY' V='4.518358738307464'/><Cell N='EndX' V='4.545767756394276' U='MM' F='PAR(PNT(Sheet.132!Connections.X4,Sheet.132!Connections.Y4))'/><Cell N='EndY' V='4.518359401308508' F='PAR(PNT(Sheet.132!Connections.X4,Sheet.132!Connections.Y4))'/><Cell N='LayerMember' V='0'/><Cell N='BegTrigger' V='1' F='_XFTRIGGER(EventXFMod)'/><Cell N='EndTrigger' V='2' F='_XFTRIGGER(Sheet.132!EventXFMod)'/><Cell N='TxtPinX' V='0.1289370357990265' F='Inh'/><Cell N='TxtPinY' V='0.09842519834637642' F='Inh'/><Cell N='TxtWidth' V='0.625' U='PT' F='Inh'/><Cell N='TxtHeight' V='0.2611111111111111' F='Inh'/><Cell N='TxtLocPinX' V='0.3125' U='PT' F='Inh'/><Cell N='TxtLocPinY' V='0.1305555555555555' F='Inh'/><Section N='Control'><Row N='TextPosition'><Cell N='X' V='0.1289370357990265'/><Cell N='Y' V='0.09842519834637642'/><Cell N='XDyn' V='0.1289370357990265' F='Inh'/><Cell N='YDyn' V='0.09842519834637642' F='Inh'/></Row></Section><Section N='Character'><Row IX='0'><Cell N='Font' V='Times New Roman'/><Cell N='Size' V='0.125' U='PT'/><Cell N='ComplexScriptFont' V='Times New Roman'/></Row></Section><Section N='Geometry' IX='0'><Row T='MoveTo' IX='1'><Cell N='Y' V='0.09842486534987049'/></Row><Row T='LineTo' IX='2'><Cell N='X' V='0.2578740589328152'/><Cell N='Y' V='0.09842552835091745'/></Row><Row T='LineTo' IX='3' Del='1'/></Section></Shape><Shape ID='132' NameU='Rectangle.132' Name='矩形.132' Type='Shape' Master='4'><Cell N='PinX' V='4.831200818151022'/><Cell N='PinY' V='4.518359401308508'/><Cell N='Width' V='0.5708661235134915'/><Cell N='Height' V='0.2152498938553101'/><Cell N='LocPinX' V='0.2854330617567458' F='Inh'/><Cell N='LocPinY' V='0.1076249469276551' F='Inh'/><Cell N='ObjType' V='1'/><Cell N='SketchEnabled' V='0'/><Cell N='FillForegnd' V='#fbd7bb' F='THEMEGUARD(MSOTINT(THEMEVAL("AccentColor5"),60))'/><Cell N='FillBkgnd' V='#fce1cd' F='THEMEGUARD(SHADE(FillForegnd,LUMDIFF(THEMEVAL("FillColor"),THEMEVAL("FillColor2"))))'/><Cell N='FillGradientEnabled' V='0'/><Section N='Connection'><Row T='Connection' IX='0'><Cell N='X' V='0.2854330617567458' F='Inh'/></Row><Row T='Connection' IX='1'><Cell N='X' V='0.5708661235134915' F='Inh'/><Cell N='Y' V='0.1076249469276551' F='Inh'/></Row><Row T='Connection' IX='2'><Cell N='X' V='0.2854330617567458' F='Inh'/><Cell N='Y' V='0.2152498938553101' F='Inh'/></Row><Row T='Connection' IX='3'><Cell N='Y' V='0.1076249469276551' F='Inh'/></Row><Row T='Connection' IX='4'><Cell N='X' V='0.2854330617567458' F='Inh'/><Cell N='Y' V='0.1076249469276551' F='Inh'/></Row></Section><Section N='Character'><Row IX='0'><Cell N='Font' V='Times New Roman'/><Cell N='Color' V='0'/><Cell N='Style' V='0'/><Cell N='Size' V='0.1666666666666667' U='PT'/><Cell N='AsianFont' V='SimSun'/><Cell N='ComplexScriptFont' V='Times New Roman'/></Row></Section><Section N='Geometry' IX='0'><Row T='LineTo' IX='2'><Cell N='X' V='0.5708661235134915' F='Inh'/></Row><Row T='LineTo' IX='3'><Cell N='X' V='0.5708661235134915' F='Inh'/><Cell N='Y' V='0.2152498938553101' F='Inh'/></Row><Row T='LineTo' IX='4'><Cell N='Y' V='0.2152498938553101' F='Inh'/></Row></Section><Text><cp IX='0'/>LSTM
</Text></Shape><Shape ID='133' NameU='Dynamic connector.133' Name='动态连接线.133' Type='Shape' Master='5'><Cell N='PinX' V='5.259596557384299' F='Inh'/><Cell N='PinY' V='4.517053963342342' F='Inh'/><Cell N='Width' V='0.2209649763002126' F='GUARD(EndX-BeginX)'/><Cell N='Height' V='-0.1968503937007874' F='GUARD(-0.19685039370079DL)'/><Cell N='LocPinX' V='0.1104824881501059' F='Inh'/><Cell N='LocPinY' V='-0.09842519685039369' F='Inh'/><Cell N='BeginX' V='5.149114069234193'/><Cell N='BeginY' V='4.518359401308508'/><Cell N='EndX' V='5.370079045534405'/><Cell N='EndY' V='4.515748525376174'/><Cell N='LayerMember' V='0'/><Cell N='BegTrigger' V='1' F='_XFTRIGGER(EventXFMod)'/><Cell N='EndTrigger' V='1' F='_XFTRIGGER(EventXFMod)'/><Cell N='ConFixedCode' V='3'/><Cell N='TxtPinX' V='0.1104824915528298' F='Inh'/><Cell N='TxtPinY' V='-0.09842519462108611' F='Inh'/><Cell N='TxtWidth' V='0.625' U='PT' F='Inh'/><Cell N='TxtHeight' V='0.2611111111111111' F='Inh'/><Cell N='TxtLocPinX' V='0.3125' U='PT' F='Inh'/><Cell N='TxtLocPinY' V='0.1305555555555555' F='Inh'/><Section N='Control'><Row N='TextPosition'><Cell N='X' V='0.1104824915528298'/><Cell N='Y' V='-0.09842519462108611'/><Cell N='XDyn' V='0.1104824915528298' F='Inh'/><Cell N='YDyn' V='-0.09842519462108611' F='Inh'/></Row></Section><Section N='Character'><Row IX='0'><Cell N='Font' V='Times New Roman'/><Cell N='Size' V='0.125' U='PT'/><Cell N='ComplexScriptFont' V='Times New Roman'/></Row></Section><Section N='Geometry' IX='0'><Row T='MoveTo' IX='1'><Cell N='Y' V='-0.09711975888422586'/></Row><Row T='LineTo' IX='2'><Cell N='X' V='0.2209649763002117'/><Cell N='Y' V='-0.09973063481656119'/></Row><Row T='LineTo' IX='3' Del='1'/></Section></Shape><Shape ID='134' Type='Shape' LineStyle='1' FillStyle='1' TextStyle='8'><Cell N='PinX' V='5.742618786554576'/><Cell N='PinY' V='4.518359401308508'/><Cell N='Width' V='0.7372050724492629'/><Cell N='Height' V='0.1666666666666696'/><Cell N='LocPinX' V='0.3686025362246315' F='Width*0.5'/><Cell N='LocPinY' V='0.08333333333333481' F='Height*0.5'/><Cell N='Angle' V='0'/><Cell N='FlipX' V='0'/><Cell N='FlipY' V='0'/><Cell N='ResizeMode' V='0'/><Cell N='EventDblClick' V='0' F='OPENTEXTWIN()'/><Cell N='LinePattern' V='0' F='THEMEGUARD(0)'/><Cell N='FillPattern' V='0' F='THEMEGUARD(0)'/><Cell N='ShdwPattern' V='0' F='THEMEGUARD(0)'/><Cell N='LineGradientEnabled' V='0' F='THEMEGUARD(FALSE)'/><Cell N='FillGradientEnabled' V='0' F='THEMEGUARD(FALSE)'/><Cell N='QuickStyleVariation' V='3'/><Cell N='ObjType' V='1'/><Section N='Character'><Row IX='0'><Cell N='Font' V='Times New Roman'/><Cell N='Size' V='0.1666666666666667' U='PT'/><Cell N='ComplexScriptFont' V='Times New Roman'/><Cell N='LangID' V='en-US'/></Row></Section><Section N='Geometry' IX='0'><Cell N='NoFill' V='0'/><Cell N='NoLine' V='0'/><Cell N='NoShow' V='0'/><Cell N='NoSnap' V='0'/><Cell N='NoQuickDrag' V='0'/><Row T='RelMoveTo' IX='1'><Cell N='X' V='0'/><Cell N='Y' V='0'/></Row><Row T='RelLineTo' IX='2'><Cell N='X' V='1'/><Cell N='Y' V='0'/></Row><Row T='RelLineTo' IX='3'><Cell N='X' V='1'/><Cell N='Y' V='1'/></Row><Row T='RelLineTo' IX='4'><Cell N='X' V='0'/><Cell N='Y' V='1'/></Row><Row T='RelLineTo' IX='5'><Cell N='X' V='0'/><Cell N='Y' V='0'/></Row></Section><Text><cp IX='0'/>pointer
</Text></Shape><Shape ID='135' NameU='Dynamic connector.135' Name='动态连接线.135' Type='Shape' Master='5'><Cell N='PinX' V='4.831200818151022' F='Inh'/><Cell N='PinY' V='4.282138936406374' U='MM' F='Inh'/><Cell N='Width' V='0.1968503937007874' F='GUARD(0.19685039370079DL)'/><Cell N='Height' V='-0.2571910359489591' U='MM' F='GUARD(EndY-BeginY)'/><Cell N='LocPinX' V='0.09842519685039369' F='Inh'/><Cell N='LocPinY' V='-0.1285955179744796' U='MM' F='Inh'/><Cell N='BeginX' V='4.831200818151022' F='PAR(PNT(Sheet.132!Connections.X1,Sheet.132!Connections.Y1))'/><Cell N='BeginY' V='4.410734454380854' U='MM' F='PAR(PNT(Sheet.132!Connections.X1,Sheet.132!Connections.Y1))'/><Cell N='EndX' V='4.831200818151022' F='PAR(PNT(Sheet.138!Connections.X3,Sheet.138!Connections.Y3))'/><Cell N='EndY' V='4.153543418431895' F='PAR(PNT(Sheet.138!Connections.X3,Sheet.138!Connections.Y3))'/><Cell N='LayerMember' V='0'/><Cell N='BegTrigger' V='2' F='_XFTRIGGER(Sheet.132!EventXFMod)'/><Cell N='EndTrigger' V='2' F='_XFTRIGGER(Sheet.138!EventXFMod)'/><Cell N='TxtPinX' V='0.09842519462108612' F='Inh'/><Cell N='TxtPinY' V='-0.128595516085625' F='Inh'/><Cell N='TxtWidth' V='0.625' U='PT' F='Inh'/><Cell N='TxtHeight' V='0.2611111111111111' F='Inh'/><Cell N='TxtLocPinX' V='0.3125' U='PT' F='Inh'/><Cell N='TxtLocPinY' V='0.1305555555555555' F='Inh'/><Section N='Control'><Row N='TextPosition'><Cell N='X' V='0.09842519462108612'/><Cell N='Y' V='-0.128595516085625'/><Cell N='XDyn' V='0.09842519462108612' F='Inh'/><Cell N='YDyn' V='-0.128595516085625' F='Inh'/></Row></Section><Section N='Character'><Row IX='0'><Cell N='Font' V='Times New Roman'/><Cell N='Size' V='0.125' U='PT'/><Cell N='ComplexScriptFont' V='Times New Roman'/></Row></Section><Section N='Geometry' IX='0'><Row T='MoveTo' IX='1'><Cell N='X' V='0.09842519685039353'/></Row><Row T='LineTo' IX='2'><Cell N='X' V='0.09842519685039353'/><Cell N='Y' V='-0.2571910359489618'/></Row><Row T='LineTo' IX='3' Del='1'/></Section></Shape><Shape ID='136' NameU='Rectangle.136' Name='矩形.136' Type='Shape' Master='4'><Cell N='PinX' V='3.437992134908878'/><Cell N='PinY' V='4.045918471504238'/><Cell N='Width' V='1.718503899942061'/><Cell N='Height' V='0.2152498938553101'/><Cell N='LocPinX' V='0.8592519499710305' F='Inh'/><Cell N='LocPinY' V='0.1076249469276551' F='Inh'/><Cell N='ObjType' V='1'/><Cell N='SketchEnabled' V='0'/><Cell N='FillForegnd' V='#d9958f' F='THEMEGUARD(MSOTINT(THEMEVAL("AccentColor"),40))'/><Cell N='FillBkgnd' V='#e3b0ac' F='THEMEGUARD(SHADE(FillForegnd,LUMDIFF(THEMEVAL("FillColor"),THEMEVAL("FillColor2"))))'/><Cell N='FillGradientEnabled' V='0'/><Section N='Connection'><Row T='Connection' IX='0'><Cell N='X' V='0.8592519499710305' F='Inh'/></Row><Row T='Connection' IX='1'><Cell N='X' V='1.718503899942061' F='Inh'/><Cell N='Y' V='0.1076249469276551' F='Inh'/></Row><Row T='Connection' IX='2'><Cell N='X' V='0.8592519499710305' F='Inh'/><Cell N='Y' V='0.2152498938553101' F='Inh'/></Row><Row T='Connection' IX='3'><Cell N='Y' V='0.1076249469276551' F='Inh'/></Row><Row T='Connection' IX='4'><Cell N='X' V='0.8592519499710305' F='Inh'/><Cell N='Y' V='0.1076249469276551' F='Inh'/></Row></Section><Section N='Character'><Row IX='0'><Cell N='Font' V='Times New Roman'/><Cell N='Color' V='0'/><Cell N='Style' V='0'/><Cell N='Size' V='0.1666666666666667' U='PT'/><Cell N='AsianFont' V='SimSun'/><Cell N='ComplexScriptFont' V='Times New Roman'/></Row></Section><Section N='Geometry' IX='0'><Row T='LineTo' IX='2'><Cell N='X' V='1.718503899942061' F='Inh'/></Row><Row T='LineTo' IX='3'><Cell N='X' V='1.718503899942061' F='Inh'/><Cell N='Y' V='0.2152498938553101' F='Inh'/></Row><Row T='LineTo' IX='4'><Cell N='Y' V='0.2152498938553101' F='Inh'/></Row></Section><Text><cp IX='0'/>Transformer Encode
</Text></Shape><Shape ID='137' NameU='Dynamic connector.137' Name='动态连接线.137' Type='Shape' Master='5'><Cell N='PinX' V='4.416830726927868' U='MM' F='Inh'/><Cell N='PinY' V='4.045918140003717' F='Inh'/><Cell N='Width' V='0.2578740589328152' U='MM' F='GUARD(EndX-BeginX)'/><Cell N='Height' V='0.1968503937007874' F='GUARD(0.19685039370079DL)'/><Cell N='LocPinX' V='0.1289370294664076' U='MM' F='Inh'/><Cell N='LocPinY' V='0.09842519685039369' F='Inh'/><Cell N='BeginX' V='4.287893697461461'/><Cell N='BeginY' V='4.045917808503196'/><Cell N='EndX' V='4.545767756394276' U='MM' F='PAR(PNT(Sheet.138!Connections.X4,Sheet.138!Connections.Y4))'/><Cell N='EndY' V='4.04591847150424' F='PAR(PNT(Sheet.138!Connections.X4,Sheet.138!Connections.Y4))'/><Cell N='LayerMember' V='0'/><Cell N='BegTrigger' V='1' F='_XFTRIGGER(EventXFMod)'/><Cell N='EndTrigger' V='2' F='_XFTRIGGER(Sheet.138!EventXFMod)'/><Cell N='TxtPinX' V='0.1289370357990265' F='Inh'/><Cell N='TxtPinY' V='0.09842519834637642' F='Inh'/><Cell N='TxtWidth' V='0.625' U='PT' F='Inh'/><Cell N='TxtHeight' V='0.2611111111111111' F='Inh'/><Cell N='TxtLocPinX' V='0.3125' U='PT' F='Inh'/><Cell N='TxtLocPinY' V='0.1305555555555555' F='Inh'/><Section N='Control'><Row N='TextPosition'><Cell N='X' V='0.1289370357990265'/><Cell N='Y' V='0.09842519834637642'/><Cell N='XDyn' V='0.1289370357990265' F='Inh'/><Cell N='YDyn' V='0.09842519834637642' F='Inh'/></Row></Section><Section N='Character'><Row IX='0'><Cell N='Font' V='Times New Roman'/><Cell N='Size' V='0.125' U='PT'/><Cell N='ComplexScriptFont' V='Times New Roman'/></Row></Section><Section N='Geometry' IX='0'><Row T='MoveTo' IX='1'><Cell N='Y' V='0.09842486534987094'/></Row><Row T='LineTo' IX='2'><Cell N='X' V='0.2578740589328152'/><Cell N='Y' V='0.09842552835091611'/></Row><Row T='LineTo' IX='3' Del='1'/></Section></Shape><Shape ID='138' NameU='Rectangle.138' Name='矩形.138' Type='Shape' Master='4'><Cell N='PinX' V='4.831200818151022'/><Cell N='PinY' V='4.04591847150424'/><Cell N='Width' V='0.5708661235134915'/><Cell N='Height' V='0.2152498938553101'/><Cell N='LocPinX' V='0.2854330617567458' F='Inh'/><Cell N='LocPinY' V='0.1076249469276551' F='Inh'/><Cell N='ObjType' V='1'/><Cell N='SketchEnabled' V='0'/><Cell N='FillForegnd' V='#fbd7bb' F='THEMEGUARD(MSOTINT(THEMEVAL("AccentColor5"),60))'/><Cell N='FillBkgnd' V='#fce1cd' F='THEMEGUARD(SHADE(FillForegnd,LUMDIFF(THEMEVAL("FillColor"),THEMEVAL("FillColor2"))))'/><Cell N='FillGradientEnabled' V='0'/><Section N='Connection'><Row T='Connection' IX='0'><Cell N='X' V='0.2854330617567458' F='Inh'/></Row><Row T='Connection' IX='1'><Cell N='X' V='0.5708661235134915' F='Inh'/><Cell N='Y' V='0.1076249469276551' F='Inh'/></Row><Row T='Connection' IX='2'><Cell N='X' V='0.2854330617567458' F='Inh'/><Cell N='Y' V='0.2152498938553101' F='Inh'/></Row><Row T='Connection' IX='3'><Cell N='Y' V='0.1076249469276551' F='Inh'/></Row><Row T='Connection' IX='4'><Cell N='X' V='0.2854330617567458' F='Inh'/><Cell N='Y' V='0.1076249469276551' F='Inh'/></Row></Section><Section N='Character'><Row IX='0'><Cell N='Font' V='Times New Roman'/><Cell N='Color' V='0'/><Cell N='Style' V='0'/><Cell N='Size' V='0.1666666666666667' U='PT'/><Cell N='AsianFont' V='SimSun'/><Cell N='ComplexScriptFont' V='Times New Roman'/></Row></Section><Section N='Geometry' IX='0'><Row T='LineTo' IX='2'><Cell N='X' V='0.5708661235134915' F='Inh'/></Row><Row T='LineTo' IX='3'><Cell N='X' V='0.5708661235134915' F='Inh'/><Cell N='Y' V='0.2152498938553101' F='Inh'/></Row><Row T='LineTo' IX='4'><Cell N='Y' V='0.2152498938553101' F='Inh'/></Row></Section><Text><cp IX='0'/>LSTM
</Text></Shape><Shape ID='139' NameU='Dynamic connector.139' Name='动态连接线.139' Type='Shape' Master='5'><Cell N='PinX' V='5.27140762556787' F='Inh'/><Cell N='PinY' V='4.048550073204384' F='Inh'/><Cell N='Width' V='0.2445871126673538' F='GUARD(EndX-BeginX)'/><Cell N='Height' V='0.1968503937007874' F='GUARD(0.19685039370079DL)'/><Cell N='LocPinX' V='0.1222935563336765' F='Inh'/><Cell N='LocPinY' V='0.09842519685039369' F='Inh'/><Cell N='BeginX' V='5.149114069234193'/><Cell N='BeginY' V='4.04591847150424'/><Cell N='EndX' V='5.393701181901546'/><Cell N='EndY' V='4.051181674904528'/><Cell N='LayerMember' V='0'/><Cell N='BegTrigger' V='1' F='_XFTRIGGER(EventXFMod)'/><Cell N='EndTrigger' V='1' F='_XFTRIGGER(EventXFMod)'/><Cell N='TxtPinX' V='0.1196619546335321' F='Inh'/><Cell N='TxtPinY' V='0.1010567985505384' F='Inh'/><Cell N='TxtWidth' V='0.625' U='PT' F='Inh'/><Cell N='TxtHeight' V='0.2611111111111111' F='Inh'/><Cell N='TxtLocPinX' V='0.3125' U='PT' F='Inh'/><Cell N='TxtLocPinY' V='0.1305555555555555' F='Inh'/><Section N='Control'><Row N='TextPosition'><Cell N='X' V='0.1196619546335326'/><Cell N='Y' V='0.101056798550538'/><Cell N='XDyn' V='0.1196619546335321' F='Inh'/><Cell N='YDyn' V='0.1010567985505384' F='Inh'/></Row></Section><Section N='Character'><Row IX='0'><Cell N='Font' V='Times New Roman'/><Cell N='Size' V='0.125' U='PT'/><Cell N='ComplexScriptFont' V='Times New Roman'/></Row></Section><Section N='Geometry' IX='0'><Row T='MoveTo' IX='1'><Cell N='Y' V='0.0957935951502491'/></Row><Row T='LineTo' IX='2'><Cell N='Y' V='0.101056798550538'/></Row><Row T='LineTo' IX='3'><Cell N='X' V='0.2445871126673538'/><Cell N='Y' V='0.101056798550538'/></Row></Section></Shape><Shape ID='140' Type='Shape' LineStyle='1' FillStyle='1' TextStyle='8'><Cell N='PinX' V='5.762303718126178'/><Cell N='PinY' V='4.04591847150424'/><Cell N='Width' V='0.7372050724492638'/><Cell N='Height' V='0.1666666666666696'/><Cell N='LocPinX' V='0.3686025362246319' F='Width*0.5'/><Cell N='LocPinY' V='0.08333333333333481' F='Height*0.5'/><Cell N='Angle' V='0'/><Cell N='FlipX' V='0'/><Cell N='FlipY' V='0'/><Cell N='ResizeMode' V='0'/><Cell N='EventDblClick' V='0' F='OPENTEXTWIN()'/><Cell N='LinePattern' V='0' F='THEMEGUARD(0)'/><Cell N='FillPattern' V='0' F='THEMEGUARD(0)'/><Cell N='ShdwPattern' V='0' F='THEMEGUARD(0)'/><Cell N='LineGradientEnabled' V='0' F='THEMEGUARD(FALSE)'/><Cell N='FillGradientEnabled' V='0' F='THEMEGUARD(FALSE)'/><Cell N='QuickStyleVariation' V='3'/><Cell N='ObjType' V='1'/><Section N='Character'><Row IX='0'><Cell N='Font' V='Times New Roman'/><Cell N='Size' V='0.1666666666666667' U='PT'/><Cell N='ComplexScriptFont' V='Times New Roman'/></Row></Section><Section N='Geometry' IX='0'><Cell N='NoFill' V='0'/><Cell N='NoLine' V='0'/><Cell N='NoShow' V='0'/><Cell N='NoSnap' V='0'/><Cell N='NoQuickDrag' V='0'/><Row T='RelMoveTo' IX='1'><Cell N='X' V='0'/><Cell N='Y' V='0'/></Row><Row T='RelLineTo' IX='2'><Cell N='X' V='1'/><Cell N='Y' V='0'/></Row><Row T='RelLineTo' IX='3'><Cell N='X' V='1'/><Cell N='Y' V='1'/></Row><Row T='RelLineTo' IX='4'><Cell N='X' V='0'/><Cell N='Y' V='1'/></Row><Row T='RelLineTo' IX='5'><Cell N='X' V='0'/><Cell N='Y' V='0'/></Row></Section><Text><cp IX='0'/>[END]
</Text></Shape><Shape ID='143' NameU='Dynamic connector.143' Name='动态连接线.143' Type='Shape' Master='5'><Cell N='PinX' V='2.273622084439253' F='Inh'/><Cell N='PinY' V='5.851056626839743' F='Inh'/><Cell N='Width' V='0.5314960460298042' F='GUARD(EndX-BeginX)'/><Cell N='Height' V='0.2454202181205671' F='GUARD(EndY-BeginY)'/><Cell N='LocPinX' V='0.2657480230149021' F='Inh'/><Cell N='LocPinY' V='0.1227101090602836' F='Inh'/><Cell N='BeginX' V='2.007874061424351' F='_WALKGLUE(BegTrigger,EndTrigger,WalkPreference)'/><Cell N='BeginY' V='5.728346517779459' F='_WALKGLUE(BegTrigger,EndTrigger,WalkPreference)'/><Cell N='EndX' V='2.539370107454155'/><Cell N='EndY' V='5.973766735900026'/><Cell N='LayerMember' V='0'/><Cell N='BegTrigger' V='2' F='_XFTRIGGER(Sheet.56!EventXFMod)'/><Cell N='EndTrigger' V='1' F='_XFTRIGGER(EventXFMod)'/><Cell N='TxtPinX' V='0.2952755905511801' F='Inh'/><Cell N='TxtPinY' V='0.09318254152400617' F='Inh'/><Cell N='TxtWidth' V='0.625' U='PT' F='Inh'/><Cell N='TxtHeight' V='0.2611111111111111' F='Inh'/><Cell N='TxtLocPinX' V='0.3125' U='PT' F='Inh'/><Cell N='TxtLocPinY' V='0.1305555555555555' F='Inh'/><Section N='Control'><Row N='TextPosition'><Cell N='X' V='0.2952755905511801'/><Cell N='Y' V='0.09318254152400575'/><Cell N='XDyn' V='0.2952755905511801' F='Inh'/><Cell N='YDyn' V='0.09318254152400617' F='Inh'/></Row></Section><Section N='Character'><Row IX='0'><Cell N='Font' V='Times New Roman'/><Cell N='Size' V='0.125' U='PT'/><Cell N='ComplexScriptFont' V='Times New Roman'/></Row></Section><Section N='Geometry' IX='0'><Row T='LineTo' IX='2'><Cell N='X' V='0.295275590551181'/><Cell N='Y' V='0'/></Row><Row T='LineTo' IX='3'><Cell N='X' V='0.295275590551181'/><Cell N='Y' V='0.2454202181205671'/></Row><Row T='LineTo' IX='4'><Cell N='X' V='0.5314960460298042'/><Cell N='Y' V='0.2454202181205671'/></Row></Section></Shape><Shape ID='145' NameU='Dynamic connector.145' Name='动态连接线.145' Type='Shape' Master='5'><Cell N='PinX' V='2.273622084439253' F='Inh'/><Cell N='PinY' V='5.358930658293629' F='Inh'/><Cell N='Width' V='0.5314960460298042' F='GUARD(EndX-BeginX)'/><Cell N='Height' V='-0.7388317189716611' F='GUARD(EndY-BeginY)'/><Cell N='LocPinX' V='0.2657480230149021' F='Inh'/><Cell N='LocPinY' V='-0.3694158594858306' F='Inh'/><Cell N='BeginX' V='2.007874061424351' F='_WALKGLUE(BegTrigger,EndTrigger,WalkPreference)'/><Cell N='BeginY' V='5.728346517779459' F='_WALKGLUE(BegTrigger,EndTrigger,WalkPreference)'/><Cell N='EndX' V='2.539370107454155'/><Cell N='EndY' V='4.989514798807798'/><Cell N='LayerMember' V='0'/><Cell N='BegTrigger' V='2' F='_XFTRIGGER(Sheet.56!EventXFMod)'/><Cell N='EndTrigger' V='1' F='_XFTRIGGER(EventXFMod)'/><Cell N='TxtPinX' V='0.2952755905511801' F='Inh'/><Cell N='TxtPinY' V='-0.339888291949552' F='Inh'/><Cell N='TxtWidth' V='0.625' U='PT' F='Inh'/><Cell N='TxtHeight' V='0.2611111111111111' F='Inh'/><Cell N='TxtLocPinX' V='0.3125' U='PT' F='Inh'/><Cell N='TxtLocPinY' V='0.1305555555555555' F='Inh'/><Section N='Control'><Row N='TextPosition'><Cell N='X' V='0.2952755905511801'/><Cell N='Y' V='-0.3398882919495525'/><Cell N='XDyn' V='0.2952755905511801' F='Inh'/><Cell N='YDyn' V='-0.339888291949552' F='Inh'/></Row></Section><Section N='Character'><Row IX='0'><Cell N='Font' V='Times New Roman'/><Cell N='Size' V='0.125' U='PT'/><Cell N='ComplexScriptFont' V='Times New Roman'/></Row></Section><Section N='Geometry' IX='0'><Row T='LineTo' IX='2'><Cell N='X' V='0.295275590551181'/><Cell N='Y' V='0'/></Row><Row T='LineTo' IX='3'><Cell N='X' V='0.295275590551181'/><Cell N='Y' V='-0.7388317189716611'/></Row><Row T='LineTo' IX='4'><Cell N='X' V='0.5314960460298042'/><Cell N='Y' V='-0.7388317189716611'/></Row></Section></Shape><Shape ID='146' NameU='Dynamic connector.146' Name='动态连接线.146' Type='Shape' Master='5'><Cell N='PinX' V='2.273622084439253' F='Inh'/><Cell N='PinY' V='5.123352959543983' F='Inh'/><Cell N='Width' V='0.5314960460298042' F='GUARD(EndX-BeginX)'/><Cell N='Height' V='-1.209987116470951' F='GUARD(EndY-BeginY)'/><Cell N='LocPinX' V='0.2657480230149019' F='Inh'/><Cell N='LocPinY' V='-0.6049935582354755' F='Inh'/><Cell N='BeginX' V='2.007874061424351' F='PAR(PNT(Sheet.56!Connections.X2,Sheet.56!Connections.Y2))'/><Cell N='BeginY' V='5.728346517779458' F='PAR(PNT(Sheet.56!Connections.X2,Sheet.56!Connections.Y2))'/><Cell N='EndX' V='2.539370107454155'/><Cell N='EndY' V='4.518359401308507'/><Cell N='LayerMember' V='0'/><Cell N='BegTrigger' V='2' F='_XFTRIGGER(Sheet.56!EventXFMod)'/><Cell N='EndTrigger' V='1' F='_XFTRIGGER(EventXFMod)'/><Cell N='TxtPinX' V='0.2952755905511811' F='Inh'/><Cell N='TxtPinY' V='-0.5754659906991964' F='Inh'/><Cell N='TxtWidth' V='0.625' U='PT' F='Inh'/><Cell N='TxtHeight' V='0.2611111111111111' F='Inh'/><Cell N='TxtLocPinX' V='0.3125' U='PT' F='Inh'/><Cell N='TxtLocPinY' V='0.1305555555555555' F='Inh'/><Section N='Control'><Row N='TextPosition'><Cell N='X' V='0.2952755905511811'/><Cell N='Y' V='-0.5754659906991967'/><Cell N='XDyn' V='0.2952755905511811' F='Inh'/><Cell N='YDyn' V='-0.5754659906991964' F='Inh'/></Row></Section><Section N='Character'><Row IX='0'><Cell N='Font' V='Times New Roman'/><Cell N='Size' V='0.125' U='PT'/><Cell N='ComplexScriptFont' V='Times New Roman'/></Row></Section><Section N='Geometry' IX='0'><Row T='LineTo' IX='2'><Cell N='X' V='0.2952755905511806'/><Cell N='Y' V='0'/></Row><Row T='LineTo' IX='3'><Cell N='X' V='0.2952755905511806'/><Cell N='Y' V='-1.209987116470952'/></Row><Row T='LineTo' IX='4'><Cell N='X' V='0.5314960460298037'/><Cell N='Y' V='-1.209987116470952'/></Row></Section></Shape></Shapes><Connects><Connect FromSheet='146' FromCell='BeginX' FromPart='9' ToSheet='56' ToCell='Connections.X2' ToPart='101'/><Connect FromSheet='137' FromCell='EndX' FromPart='12' ToSheet='138' ToCell='Connections.X4' ToPart='103'/><Connect FromSheet='135' FromCell='EndX' FromPart='12' ToSheet='138' ToCell='Connections.X3' ToPart='102'/><Connect FromSheet='135' FromCell='BeginX' FromPart='9' ToSheet='132' ToCell='Connections.X1' ToPart='100'/><Connect FromSheet='131' FromCell='EndX' FromPart='12' ToSheet='132' ToCell='Connections.X4' ToPart='103'/><Connect FromSheet='129' FromCell='EndX' FromPart='12' ToSheet='132' ToCell='Connections.X3' ToPart='102'/><Connect FromSheet='129' FromCell='BeginX' FromPart='9' ToSheet='126' ToCell='Connections.X1' ToPart='100'/><Connect FromSheet='125' FromCell='EndX' FromPart='12' ToSheet='126' ToCell='Connections.X4' ToPart='103'/><Connect FromSheet='123' FromCell='EndX' FromPart='12' ToSheet='126' ToCell='Connections.X3' ToPart='102'/><Connect FromSheet='123' FromCell='BeginX' FromPart='9' ToSheet='120' ToCell='Connections.X1' ToPart='100'/><Connect FromSheet='119' FromCell='EndX' FromPart='12' ToSheet='120' ToCell='Connections.X4' ToPart='103'/><Connect FromSheet='117' FromCell='EndX' FromPart='12' ToSheet='120' ToCell='Connections.X3' ToPart='102'/><Connect FromSheet='117' FromCell='BeginX' FromPart='9' ToSheet='114' ToCell='Connections.X1' ToPart='100'/><Connect FromSheet='113' FromCell='EndX' FromPart='12' ToSheet='114' ToCell='Connections.X4' ToPart='103'/><Connect FromSheet='111' FromCell='EndX' FromPart='12' ToSheet='114' ToCell='Connections.X3' ToPart='102'/><Connect FromSheet='111' FromCell='BeginX' FromPart='9' ToSheet='108' ToCell='Connections.X1' ToPart='100'/><Connect FromSheet='107' FromCell='EndX' FromPart='12' ToSheet='108' ToCell='Connections.X4' ToPart='103'/><Connect FromSheet='98' FromCell='EndX' FromPart='12' ToSheet='108' ToCell='Connections.X3' ToPart='102'/><Connect FromSheet='98' FromCell='BeginX' FromPart='9' ToSheet='85' ToCell='Connections.X1' ToPart='100'/><Connect FromSheet='91' FromCell='EndX' FromPart='12' ToSheet='85' ToCell='Connections.X3' ToPart='102'/><Connect FromSheet='91' FromCell='BeginX' FromPart='9' ToSheet='80' ToCell='Connections.X1' ToPart='100'/><Connect FromSheet='67' FromCell='BeginX' FromPart='9' ToSheet='56' ToCell='Connections.X2' ToPart='101'/><Connect FromSheet='70' FromCell='BeginX' FromPart='9' ToSheet='56' ToCell='Connections.X2' ToPart='101'/><Connect FromSheet='71' FromCell='BeginX' FromPart='9' ToSheet='56' ToCell='Connections.X2' ToPart='101'/><Connect FromSheet='74' FromCell='BeginX' FromPart='9' ToSheet='56' ToCell='Connections.X2' ToPart='101'/><Connect FromSheet='75' FromCell='BeginX' FromPart='9' ToSheet='56' ToCell='Connections.X2' ToPart='101'/><Connect FromSheet='79' FromCell='BeginX' FromPart='9' ToSheet='76' ToCell='Connections.X2' ToPart='101'/><Connect FromSheet='79' FromCell='EndX' FromPart='12' ToSheet='80' ToCell='Connections.X4' ToPart='103'/><Connect FromSheet='84' FromCell='EndX' FromPart='12' ToSheet='85' ToCell='Connections.X4' ToPart='103'/><Connect FromSheet='145' FromCell='BeginX' FromPart='9' ToSheet='56' ToCell='PinX' ToPart='3'/><Connect FromSheet='143' FromCell='BeginX' FromPart='9' ToSheet='56' ToCell='PinX' ToPart='3'/><Connect FromSheet='121' FromCell='EndX' FromPart='12' ToSheet='122' ToCell='PinX' ToPart='3'/><Connect FromSheet='115' FromCell='EndX' FromPart='12' ToSheet='116' ToCell='PinX' ToPart='3'/><Connect FromSheet='109' FromCell='EndX' FromPart='12' ToSheet='110' ToCell='PinX' ToPart='3'/></Connects></PageContents>
