# Supplementary material for: Video captioning based on vision transformer and reinforcement learning
Source: PeerJ Comput Sci. 2022 Mar 16;8:e916. doi: 10.7717/peerj-cs.916 (PMC9044334; doi:10.7717/peerj-cs.916)
Supplement: Supplemental Information 5 [file peerj-cs-08-916-s005.vsdx › visio/pages/page1.xml]

<?xml version='1.0' encoding='utf-8' ?>
<PageContents xmlns='http://schemas.microsoft.com/office/visio/2012/main' xmlns:r='http://schemas.openxmlformats.org/officeDocument/2006/relationships' xml:space='preserve'><Shapes><Shape ID='1' NameU='Rectangle' Name='矩形' Type='Shape' Master='2'><Cell N='PinX' V='3.818897490788474'/><Cell N='PinY' V='6.443514645772433'/><Cell N='Height' V='0.4594269377316884'/><Cell N='LocPinY' V='0.2297134688658442' F='Inh'/><Cell N='BevelTopType' V='0'/><Cell N='BevelTopWidth' V='0'/><Cell N='BevelTopHeight' V='0'/><Cell N='FillForegnd' V='#fcebdd' F='THEMEGUARD(MSOTINT(THEMEVAL("AccentColor5"),80))'/><Cell N='FillBkgnd' V='#fdf0e6' F='THEMEGUARD(SHADE(FillForegnd,LUMDIFF(THEMEVAL("FillColor"),THEMEVAL("FillColor2"))))'/><Cell N='ObjType' V='1'/><Cell N='FillGradientEnabled' V='0'/><Cell N='Rounding' V='0.1574803149606299'/><Section N='Connection'><Row T='Connection' IX='1'><Cell N='Y' V='0.2297134688658442' F='Inh'/></Row><Row T='Connection' IX='2'><Cell N='Y' V='0.4594269377316884' F='Inh'/></Row><Row T='Connection' IX='3'><Cell N='Y' V='0.2297134688658442' F='Inh'/></Row><Row T='Connection' IX='4'><Cell N='Y' V='0.2297134688658442' F='Inh'/></Row></Section><Section N='Character'><Row IX='0'><Cell N='Font' V='Times New Roman'/><Cell N='Size' V='0.1666666666666667' U='PT'/><Cell N='ComplexScriptFont' V='Times New Roman'/></Row><Row IX='1'><Cell N='Font' V='Times New Roman'/><Cell N='Color' V='Themed' F='THEMEVAL()'/><Cell N='Style' V='Themed' F='THEMEVAL()'/><Cell N='Case' V='0'/><Cell N='Pos' V='0'/><Cell N='FontScale' V='1'/><Cell N='Size' V='0.1666666666666667' U='PT'/><Cell N='DblUnderline' V='0'/><Cell N='Overline' V='0'/><Cell N='Strikethru' V='0'/><Cell N='DoubleStrikethrough' V='0'/><Cell N='Letterspace' V='0'/><Cell N='ColorTrans' V='0'/><Cell N='AsianFont' V='Themed' F='THEMEVAL()'/><Cell N='ComplexScriptFont' V='Times New Roman'/><Cell N='ComplexScriptSize' V='-1'/><Cell N='LangID' V='zh-CN'/></Row><Row IX='2'><Cell N='Font' V='Times New Roman'/><Cell N='Color' V='Themed' F='THEMEVAL()'/><Cell N='Style' V='Themed' F='THEMEVAL()'/><Cell N='Case' V='0'/><Cell N='Pos' V='0'/><Cell N='FontScale' V='1'/><Cell N='Size' V='0.1666666666666667' U='PT'/><Cell N='DblUnderline' V='0'/><Cell N='Overline' V='0'/><Cell N='Strikethru' V='0'/><Cell N='DoubleStrikethrough' V='0'/><Cell N='Letterspace' V='0'/><Cell N='ColorTrans' V='0'/><Cell N='AsianFont' V='Themed' F='THEMEVAL()'/><Cell N='ComplexScriptFont' V='Times New Roman'/><Cell N='ComplexScriptSize' V='-1'/><Cell N='LangID' V='zh-CN'/></Row></Section><Section N='Geometry' IX='0'><Row T='LineTo' IX='3'><Cell N='Y' V='0.4594269377316884' F='Inh'/></Row><Row T='LineTo' IX='4'><Cell N='Y' V='0.4594269377316884' F='Inh'/></Row></Section><Text><cp IX='0'/>Environment
<cp IX='1'/>(video + caption)<cp IX='2'/>
</Text></Shape><Shape ID='2' NameU='Rectangle.2' Name='矩形.2' Type='Shape' Master='2'><Cell N='PinX' V='3.838582529530319'/><Cell N='PinY' V='5.321467456334316'/><Cell N='Height' V='0.4594269377316875'/><Cell N='LocPinY' V='0.2297134688658438' F='Inh'/><Cell N='BevelTopType' V='0'/><Cell N='BevelTopWidth' V='0'/><Cell N='BevelTopHeight' V='0'/><Cell N='FillForegnd' V='#fff2cc' F='THEMEGUARD(MSOTINT(THEMEVAL("AccentColor6"),80))'/><Cell N='FillBkgnd' V='#fff5d9' F='THEMEGUARD(SHADE(FillForegnd,LUMDIFF(THEMEVAL("FillColor"),THEMEVAL("FillColor2"))))'/><Cell N='ObjType' V='1'/><Cell N='FillGradientEnabled' V='0'/><Cell N='Rounding' V='0.1574803149606299'/><Section N='Connection'><Row T='Connection' IX='1'><Cell N='Y' V='0.2297134688658438' F='Inh'/></Row><Row T='Connection' IX='2'><Cell N='Y' V='0.4594269377316875' F='Inh'/></Row><Row T='Connection' IX='3'><Cell N='Y' V='0.2297134688658438' F='Inh'/></Row><Row T='Connection' IX='4'><Cell N='Y' V='0.2297134688658438' F='Inh'/></Row></Section><Section N='Character'><Row IX='0'><Cell N='Font' V='Times New Roman'/><Cell N='Size' V='0.1666666666666667' U='PT'/><Cell N='ComplexScriptFont' V='Times New Roman'/></Row><Row IX='1'><Cell N='Font' V='Times New Roman'/><Cell N='Color' V='Themed' F='THEMEVAL()'/><Cell N='Style' V='Themed' F='THEMEVAL()'/><Cell N='Case' V='0'/><Cell N='Pos' V='0'/><Cell N='FontScale' V='1'/><Cell N='Size' V='0.1666666666666667' U='PT'/><Cell N='DblUnderline' V='0'/><Cell N='Overline' V='0'/><Cell N='Strikethru' V='0'/><Cell N='DoubleStrikethrough' V='0'/><Cell N='Letterspace' V='0'/><Cell N='ColorTrans' V='0'/><Cell N='AsianFont' V='Themed' F='THEMEVAL()'/><Cell N='ComplexScriptFont' V='Times New Roman'/><Cell N='ComplexScriptSize' V='-1'/><Cell N='LangID' V='zh-CN'/></Row><Row IX='2'><Cell N='Font' V='Times New Roman'/><Cell N='Color' V='Themed' F='THEMEVAL()'/><Cell N='Style' V='Themed' F='THEMEVAL()'/><Cell N='Case' V='0'/><Cell N='Pos' V='0'/><Cell N='FontScale' V='1'/><Cell N='Size' V='0.1666666666666667' U='PT'/><Cell N='DblUnderline' V='0'/><Cell N='Overline' V='0'/><Cell N='Strikethru' V='0'/><Cell N='DoubleStrikethrough' V='0'/><Cell N='Letterspace' V='0'/><Cell N='ColorTrans' V='0'/><Cell N='AsianFont' V='Themed' F='THEMEVAL()'/><Cell N='ComplexScriptFont' V='Times New Roman'/><Cell N='ComplexScriptSize' V='-1'/><Cell N='LangID' V='zh-CN'/></Row></Section><Section N='Geometry' IX='0'><Row T='LineTo' IX='3'><Cell N='Y' V='0.4594269377316875' F='Inh'/></Row><Row T='LineTo' IX='4'><Cell N='Y' V='0.4594269377316875' F='Inh'/></Row></Section><Text><cp IX='0'/>Agent
<cp IX='1'/>(baseline model)<cp IX='2'/>
</Text></Shape><Shape ID='3' NameU='Dynamic connector' Name='动态连接线' Type='Shape' Master='4'><Cell N='PinX' V='3.041338435356247' U='MM' F='Inh'/><Cell N='PinY' V='5.882491051053375' F='Inh'/><Cell N='Width' V='-0.1968503937007874' F='GUARD(-0.19685039370079DL)'/><Cell N='Height' V='1.122047189438117' F='GUARD(EndY-BeginY)'/><Cell N='LocPinX' V='-0.09842519685039369' F='Inh'/><Cell N='LocPinY' V='0.5610235947190585' F='Inh'/><Cell N='BeginX' V='3.051180954727169' U='MM' F='PAR(PNT(Sheet.2!Connections.X4,Sheet.2!Connections.Y4))'/><Cell N='BeginY' V='5.321467456334316' F='PAR(PNT(Sheet.2!Connections.X4,Sheet.2!Connections.Y4))'/><Cell N='EndX' V='3.031495915985325' U='MM' F='PAR(PNT(Sheet.1!Connections.X4,Sheet.1!Connections.Y4))'/><Cell N='EndY' V='6.443514645772433' F='PAR(PNT(Sheet.1!Connections.X4,Sheet.1!Connections.Y4))'/><Cell N='LayerMember' V='0'/><Cell N='BegTrigger' V='2' F='_XFTRIGGER(Sheet.2!EventXFMod)'/><Cell N='EndTrigger' V='2' F='_XFTRIGGER(Sheet.1!EventXFMod)'/><Cell N='TxtPinX' V='-0.4429133245739374' F='Inh'/><Cell N='TxtPinY' V='0.5511810753481361' F='Inh'/><Cell N='EndArrow' V='4'/><Cell N='ConFixedCode' V='3'/><Section N='Control'><Row N='TextPosition'><Cell N='X' V='-0.442913324573937'/><Cell N='Y' V='0.5511810753481361'/><Cell N='XDyn' V='-0.4429133245739374' F='Inh'/><Cell N='YDyn' V='0.5511810753481361' F='Inh'/></Row></Section><Section N='Character'><Row IX='0'><Cell N='Font' V='Times New Roman'/><Cell N='ComplexScriptFont' V='Times New Roman'/></Row></Section><Section N='Geometry' IX='0'><Row T='MoveTo' IX='1'><Cell N='X' V='-0.08858267747947135'/></Row><Row T='LineTo' IX='2'><Cell N='X' V='-0.442913324573937'/><Cell N='Y' V='0'/></Row><Row T='LineTo' IX='3'><Cell N='X' V='-0.442913324573937'/><Cell N='Y' V='1.122047189438116'/></Row><Row T='LineTo' IX='4'><Cell N='X' V='-0.1082677162213157'/><Cell N='Y' V='1.122047189438116'/></Row></Section></Shape><Shape ID='4' Type='Shape' Master='4'><Cell N='PinX' V='4.616141668502914' F='Inh'/><Cell N='PinY' V='5.891005558322773' F='Inh'/><Cell N='Width' V='0.1968503937007874' F='GUARD(0.19685039370079DL)'/><Cell N='Height' V='-1.017390023623458' F='GUARD(EndY-BeginY)'/><Cell N='LocPinX' V='0.09842519685039369' F='Inh'/><Cell N='LocPinY' V='-0.5086950118117288' F='Inh'/><Cell N='BeginX' V='4.606299149131993' F='_WALKGLUE(BegTrigger,EndTrigger,WalkPreference)'/><Cell N='BeginY' V='6.399700570134502' F='_WALKGLUE(BegTrigger,EndTrigger,WalkPreference)'/><Cell N='EndX' V='4.625984187873836' F='_WALKGLUE(EndTrigger,BegTrigger,WalkPreference)'/><Cell N='EndY' V='5.382310546511044' F='_WALKGLUE(EndTrigger,BegTrigger,WalkPreference)'/><Cell N='LayerMember' V='0'/><Cell N='BegTrigger' V='2' F='_XFTRIGGER(Sheet.1!EventXFMod)'/><Cell N='EndTrigger' V='2' F='_XFTRIGGER(Sheet.2!EventXFMod)'/><Cell N='TxtPinX' V='0.6003936012270614' F='Inh'/><Cell N='TxtPinY' V='-0.498852492440807' F='Inh'/><Cell N='EndArrow' V='4'/><Cell N='ConFixedCode' V='3'/><Section N='Control'><Row N='TextPosition'><Cell N='X' V='0.6003936012270614'/><Cell N='Y' V='-0.498852492440807'/><Cell N='XDyn' V='0.6003936012270614' F='Inh'/><Cell N='YDyn' V='-0.498852492440807' F='Inh'/></Row></Section><Section N='Character'><Row IX='0'><Cell N='Font' V='Times New Roman'/><Cell N='ComplexScriptFont' V='Times New Roman'/></Row></Section><Section N='Geometry' IX='0'><Row T='MoveTo' IX='1'><Cell N='X' V='0.08858267747947224'/></Row><Row T='LineTo' IX='2'><Cell N='X' V='0.6003936012270614'/><Cell N='Y' V='0'/></Row><Row T='LineTo' IX='3'><Cell N='X' V='0.6003936012270614'/><Cell N='Y' V='-1.017390023623458'/></Row><Row T='LineTo' IX='4'><Cell N='X' V='0.1082677162213157'/><Cell N='Y' V='-1.017390023623458'/></Row></Section></Shape><Shape ID='5' NameU='Dynamic connector.5' Name='动态连接线.5' Type='Shape' Master='4'><Cell N='PinX' V='4.615601718664742' F='Inh'/><Cell N='PinY' V='5.870428950061571' F='Inh'/><Cell N='Width' V='0.1968503937007874' F='GUARD(0.19685039370079DL)'/><Cell N='Height' V='-1.279210253212732' F='GUARD(EndY-BeginY)'/><Cell N='LocPinX' V='0.09842519685039369' F='Inh'/><Cell N='LocPinY' V='-0.6396051266063658' F='Inh'/><Cell N='BeginX' V='4.606299149131993' F='_WALKGLUE(BegTrigger,EndTrigger,WalkPreference)'/><Cell N='BeginY' V='6.510034076667937' F='_WALKGLUE(BegTrigger,EndTrigger,WalkPreference)'/><Cell N='EndX' V='4.62490428819749' F='_WALKGLUE(EndTrigger,BegTrigger,WalkPreference)'/><Cell N='EndY' V='5.230823823455205' F='_WALKGLUE(EndTrigger,BegTrigger,WalkPreference)'/><Cell N='LayerMember' V='0'/><Cell N='BegTrigger' V='2' F='_XFTRIGGER(Sheet.1!EventXFMod)'/><Cell N='EndTrigger' V='2' F='_XFTRIGGER(Sheet.2!EventXFMod)'/><Cell N='TxtPinX' V='0.8634007342898286' F='Inh'/><Cell N='TxtPinY' V='-0.6303025570736174' F='Inh'/><Cell N='EndArrow' V='4'/><Cell N='ConFixedCode' V='3'/><Section N='Control'><Row N='TextPosition'><Cell N='X' V='0.8634007342898286'/><Cell N='Y' V='-0.6303025570736174'/><Cell N='XDyn' V='0.8634007342898286' F='Inh'/><Cell N='YDyn' V='-0.6303025570736174' F='Inh'/></Row></Section><Section N='Character'><Row IX='0'><Cell N='Font' V='Times New Roman'/><Cell N='ComplexScriptFont' V='Times New Roman'/></Row></Section><Section N='Geometry' IX='0'><Row T='MoveTo' IX='1'><Cell N='X' V='0.08912262731764553'/></Row><Row T='LineTo' IX='2'><Cell N='X' V='0.8634007342898284'/><Cell N='Y' V='0'/></Row><Row T='LineTo' IX='3'><Cell N='X' V='0.8634007342898284'/><Cell N='Y' V='-1.279210253212732'/></Row><Row T='LineTo' IX='4'><Cell N='X' V='0.1077277663831424'/><Cell N='Y' V='-1.279210253212732'/></Row></Section></Shape><Shape ID='8' Type='Shape' LineStyle='1' FillStyle='1' TextStyle='3'><Cell N='PinX' V='1.968503899313823'/><Cell N='PinY' V='5.83994951029154'/><Cell N='Width' V='1.5748031496063'/><Cell N='Height' V='0.4594269377316884'/><Cell N='LocPinX' V='0.7874015748031499' F='Width*0.5'/><Cell N='LocPinY' V='0.2297134688658442' F='Height*0.5'/><Cell N='Angle' V='0'/><Cell N='FlipX' V='0'/><Cell N='FlipY' V='0'/><Cell N='ResizeMode' V='0'/><Cell N='EventDblClick' V='0' F='OPENTEXTWIN()'/><Cell N='LinePattern' V='0' F='THEMEGUARD(0)'/><Cell N='FillPattern' V='0' F='THEMEGUARD(0)'/><Cell N='ShdwPattern' V='0' F='THEMEGUARD(0)'/><Cell N='LineGradientEnabled' V='0' F='THEMEGUARD(FALSE)'/><Cell N='FillGradientEnabled' V='0' F='THEMEGUARD(FALSE)'/><Cell N='QuickStyleVariation' V='3'/><Section N='Character'><Row IX='0'><Cell N='Font' V='Times New Roman'/><Cell N='ComplexScriptFont' V='Times New Roman'/></Row></Section><Section N='Geometry' IX='0'><Cell N='NoFill' V='0'/><Cell N='NoLine' V='0'/><Cell N='NoShow' V='0'/><Cell N='NoSnap' V='0'/><Cell N='NoQuickDrag' V='0'/><Row T='RelMoveTo' IX='1'><Cell N='X' V='0'/><Cell N='Y' V='0'/></Row><Row T='RelLineTo' IX='2'><Cell N='X' V='1'/><Cell N='Y' V='0'/></Row><Row T='RelLineTo' IX='3'><Cell N='X' V='1'/><Cell N='Y' V='1'/></Row><Row T='RelLineTo' IX='4'><Cell N='X' V='0'/><Cell N='Y' V='1'/></Row><Row T='RelLineTo' IX='5'><Cell N='X' V='0'/><Cell N='Y' V='0'/></Row></Section><Text><cp IX='0'/>Action
(generate words)
</Text></Shape><Shape ID='10' Type='Shape' LineStyle='1' FillStyle='1' TextStyle='3'><Cell N='PinX' V='6.003936816262587'/><Cell N='PinY' V='5.83994951029154'/><Cell N='Width' V='1.281168144175865'/><Cell N='Height' V='0.4594269377316884'/><Cell N='LocPinX' V='0.6405840720879326' F='Width*0.5'/><Cell N='LocPinY' V='0.2297134688658442' F='Height*0.5'/><Cell N='Angle' V='0'/><Cell N='FlipX' V='0'/><Cell N='FlipY' V='0'/><Cell N='ResizeMode' V='0'/><Cell N='EventDblClick' V='0' F='OPENTEXTWIN()'/><Cell N='LinePattern' V='0' F='THEMEGUARD(0)'/><Cell N='FillPattern' V='0' F='THEMEGUARD(0)'/><Cell N='ShdwPattern' V='0' F='THEMEGUARD(0)'/><Cell N='LineGradientEnabled' V='0' F='THEMEGUARD(FALSE)'/><Cell N='FillGradientEnabled' V='0' F='THEMEGUARD(FALSE)'/><Cell N='QuickStyleVariation' V='3'/><Section N='Character'><Row IX='0'><Cell N='Font' V='Times New Roman'/><Cell N='ComplexScriptFont' V='Times New Roman'/></Row></Section><Section N='Geometry' IX='0'><Cell N='NoFill' V='0'/><Cell N='NoLine' V='0'/><Cell N='NoShow' V='0'/><Cell N='NoSnap' V='0'/><Cell N='NoQuickDrag' V='0'/><Row T='RelMoveTo' IX='1'><Cell N='X' V='0'/><Cell N='Y' V='0'/></Row><Row T='RelLineTo' IX='2'><Cell N='X' V='1'/><Cell N='Y' V='0'/></Row><Row T='RelLineTo' IX='3'><Cell N='X' V='1'/><Cell N='Y' V='1'/></Row><Row T='RelLineTo' IX='4'><Cell N='X' V='0'/><Cell N='Y' V='1'/></Row><Row T='RelLineTo' IX='5'><Cell N='X' V='0'/><Cell N='Y' V='0'/></Row></Section><Text><cp IX='0'/>Feedback
(CIDEr Reward)
</Text></Shape><Shape ID='12' Type='Shape' LineStyle='1' FillStyle='1' TextStyle='3'><Cell N='PinX' V='4.625984104333468'/><Cell N='PinY' V='5.833278454198764'/><Cell N='Width' V='1.035925482304306'/><Cell N='Height' V='0.4594269377316884'/><Cell N='LocPinX' V='0.5179627411521528' F='Width*0.5'/><Cell N='LocPinY' V='0.2297134688658442' F='Height*0.5'/><Cell N='Angle' V='0'/><Cell N='FlipX' V='0'/><Cell N='FlipY' V='0'/><Cell N='ResizeMode' V='0'/><Cell N='EventDblClick' V='0' F='OPENTEXTWIN()'/><Cell N='LinePattern' V='0' F='THEMEGUARD(0)'/><Cell N='FillPattern' V='0' F='THEMEGUARD(0)'/><Cell N='ShdwPattern' V='0' F='THEMEGUARD(0)'/><Cell N='LineGradientEnabled' V='0' F='THEMEGUARD(FALSE)'/><Cell N='FillGradientEnabled' V='0' F='THEMEGUARD(FALSE)'/><Cell N='QuickStyleVariation' V='3'/><Section N='Character'><Row IX='0'><Cell N='Font' V='Times New Roman'/><Cell N='ComplexScriptFont' V='Times New Roman'/></Row></Section><Section N='Geometry' IX='0'><Cell N='NoFill' V='0'/><Cell N='NoLine' V='0'/><Cell N='NoShow' V='0'/><Cell N='NoSnap' V='0'/><Cell N='NoQuickDrag' V='0'/><Row T='RelMoveTo' IX='1'><Cell N='X' V='0'/><Cell N='Y' V='0'/></Row><Row T='RelLineTo' IX='2'><Cell N='X' V='1'/><Cell N='Y' V='0'/></Row><Row T='RelLineTo' IX='3'><Cell N='X' V='1'/><Cell N='Y' V='1'/></Row><Row T='RelLineTo' IX='4'><Cell N='X' V='0'/><Cell N='Y' V='1'/></Row><Row T='RelLineTo' IX='5'><Cell N='X' V='0'/><Cell N='Y' V='0'/></Row></Section><Text><cp IX='0'/>Observation
(state)
</Text></Shape></Shapes><Connects><Connect FromSheet='3' FromCell='EndX' FromPart='12' ToSheet='1' ToCell='Connections.X4' ToPart='103'/><Connect FromSheet='3' FromCell='BeginX' FromPart='9' ToSheet='2' ToCell='Connections.X4' ToPart='103'/><Connect FromSheet='5' FromCell='EndX' FromPart='12' ToSheet='2' ToCell='PinX' ToPart='3'/><Connect FromSheet='5' FromCell='BeginX' FromPart='9' ToSheet='1' ToCell='PinX' ToPart='3'/><Connect FromSheet='4' FromCell='EndX' FromPart='12' ToSheet='2' ToCell='PinX' ToPart='3'/><Connect FromSheet='4' FromCell='BeginX' FromPart='9' ToSheet='1' ToCell='PinX' ToPart='3'/></Connects></PageContents>
