# Supplementary material for: Video captioning based on vision transformer and reinforcement learning
Source: PeerJ Comput Sci. 2022 Mar 16;8:e916. doi: 10.7717/peerj-cs.916 (PMC9044334; doi:10.7717/peerj-cs.916)
Supplement: Supplemental Information 6 [file peerj-cs-08-916-s006.vsdx]

Archive with 25 entries (25 files):
- [Content_Types].xml
- _rels/.rels
- visio/document.xml
- visio/pages/pages.xml
- visio/_rels/document.xml.rels
- visio/pages/_rels/pages.xml.rels
- visio/pages/page1.xml
- visio/pages/_rels/page1.xml.rels
- visio/windows.xml
- visio/media/image1.jpeg
- visio/media/image2.jpeg
- visio/media/image3.jpeg
- visio/media/image4.jpeg
- visio/media/image5.jpeg
- visio/media/image6.jpeg
- visio/media/image7.jpeg
- visio/media/image8.jpeg
- visio/media/image9.jpeg
- visio/media/image10.jpeg
- visio/media/image11.jpeg
- visio/media/image12.jpeg
- docProps/thumbnail.emf
- docProps/core.xml
- docProps/app.xml
- docProps/custom.xml
